# Supplementary material for: Multiple Ribosomal RNA Operons in Bacteria; Their Concerted Evolution and Potential Consequences on the Rate of Evolution of Their 16S rRNA
Source: Front Microbiol. 2018 Jun 8;9:1232. doi: 10.3389/fmicb.2018.01232 (PMC6002687; doi:10.3389/fmicb.2018.01232)
Supplement: Supplementary file 1 [file Data_Sheet_1.XLSX]

## Sheet: rrs species
Data from rrDB-NCBI (20171013),. Only the median was considered for figure 1
one rrs in species
n°	id	rank	name	childcount	min	max	mode	median	mean	stddev	sum16slist
1	8493	species	Mycoplasma mobile	1	1	1	1	1	10	0	[1]
2	8495	species	Chromatiaceae bacterium 2141T.STBDc1a	1	1	1	1	1	10	0	[1]
3	8499	species	Chloroherpeton thalassium	1	1	1	1	1	10	0	[1]
4	8502	species	Bradyrhizobium sp. CCGE-LA001	1	1	1	1	1	10	0	[1]
5	8521	species	Thermococcus nautili	1	1	1	1	1	10	0	[1]
6	8522	species	Spiribacter curvatus	1	1	1	1	1	10	0	[1]
7	8529	species	Candidatus Nanopelagicus abundans	1	1	1	1	1	10	0	[1]
8	8530	species	Nitrososphaera viennensis	1	1	1	1	1	10	0	[1]
9	8565	species	beta proteobacterium CB	1	1	1	1	1	10	0	[1]
10	8568	species	Borrelia burgdorferi	9	1	1	1	1	10	0	[1, 1, 1, 1, 1, 1, 1, 1, 1]
11	8577	species	Candidatus Evansia muelleri	1	1	1	1	1	10	0	[1]
12	8586	species	Rickettsia akari	1	1	1	1	1	10	0	[1]
13	8587	species	Thermococcus eurythermalis	1	1	1	1	1	10	0	[1]
14	8591	species	Aurantimicrobium minutum	1	1	1	1	1	10	0	[1]
15	8598	species	Candidatus Izimaplasma sp. HR1	1	1	1	1	1	10	0	[1]
16	8604	species	Mycobacterium avium	13	1	1	1	1	10	0	[1, 1, 1, 1, 1, 1, 1, 1, 1, 1, 1, 1, 1]
17	8616	species	Thermococcus paralvinellae	1	1	1	1	1	10	0	[1]
18	8625	species	Thioalkalivibrio nitratireducens	1	1	1	1	1	10	0	[1]
19	8628	species	Borrelia hermsii	3	1	1	1	1	10	0	[1, 1, 1]
20	8646	species	Bdellovibrio exovorus	1	1	1	1	1	10	0	[1]
21	8648	species	Thermodesulfobacterium geofontis	1	1	1	1	1	10	0	[1]
22	8649	species	Coxiella endosymbiont of Amblyomma americanum	1	1	1	1	1	10	0	[1]
23	8654	species	Methanoculleus sp. MAB1	1	1	1	1	1	10	0	[1]
24	8659	species	Candidatus Methylopumilus planktonicus	1	1	1	1	1	10	0	[1]
25	8664	species	Helicobacter hepaticus	1	1	1	1	1	10	0	[1]
26	8677	species	Candidatus Blochmannia pennsylvanicus	1	1	1	1	1	10	0	[1]
27	8684	species	Halorhabdus tiamatea	1	1	1	1	1	10	0	[1]
28	8691	species	Mycoplasma parvum	1	1	1	1	1	10	0	[1]
29	8693	species	Pseudorhodoplanes sinuspersici	1	1	1	1	1	10	0	[1]
30	8707	species	Blattabacterium sp. (Blaberus giganteus)	1	1	1	1	1	10	0	[1]
31	8723	species	Mycoplasma wenyonii	1	1	1	1	1	10	0	[1]
32	8731	species	Caldivirga maquilingensis	1	1	1	1	1	10	0	[1]
33	8744	species	Thermococcus pacificus	1	1	1	1	1	10	0	[1]
34	8748	species	Pseudomonas sp. MS586	1	1	1	1	1	10	0	[1]
35	8749	species	alpha proteobacterium HIMB59	1	1	1	1	1	10	0	[1]
36	8760	species	Lactobacillus coryniformis	1	1	1	1	1	10	0	[1]
37	8773	species	Desulfurococcus mobilis	1	1	1	1	1	10	0	[1]
38	8774	species	Methanoregula formicica	1	1	1	1	1	10	0	[1]
39	8786	species	Thermotoga profunda	1	1	1	1	1	10	0	[1]
40	8791	species	Borrelia turicatae	1	1	1	1	1	10	0	[1]
41	8794	species	Candidatus Koribacter versatilis	1	1	1	1	1	10	0	[1]
42	8796	species	Brevefilum fermentans	1	1	1	1	1	10	0	[1]
43	8811	species	Thioploca ingrica	1	1	1	1	1	10	0	[1]
44	8818	species	Candidatus Nitrosopumilus sediminis	1	1	1	1	1	10	0	[1]
45	8821	species	Thermococcus peptonophilus	1	1	1	1	1	10	0	[1]
46	8823	species	Candidatus Ruthia magnifica	1	1	1	1	1	10	0	[1]
47	8838	species	Chlorobium chlorochromatii	1	1	1	1	1	10	0	[1]
48	8839	species	Thermotoga petrophila	1	1	1	1	1	10	0	[1]
49	8840	species	Rickettsia monacensis	1	1	1	1	1	10	0	[1]
50	8841	species	Acidothermus cellulolyticus	1	1	1	1	1	10	0	[1]
51	8857	species	Roseobacter denitrificans	1	1	1	1	1	10	0	[1]
52	8860	species	Rickettsia felis	1	1	1	1	1	10	0	[1]
53	8864	species	Wolbachia endosymbiont of Culex quinquefasciatus	1	1	1	1	1	10	0	[1]
54	8870	species	Borrelia recurrentis	1	1	1	1	1	10	0	[1]
55	8887	species	Candidatus Planktophila vernalis	1	1	1	1	1	10	0	[1]
56	8900	species	Rickettsia heilongjiangensis	1	1	1	1	1	10	0	[1]
57	8901	species	Mycoplasma dispar	1	1	1	1	1	10	0	[1]
58	8909	species	Arsenophonus symbiont of Lipoptena fortisetosa	1	1	1	1	1	10	0	[1]
59	8920	species	Pyrodictium delaneyi	1	1	1	1	1	10	0	[1]
60	8934	species	Croceicoccus naphthovorans	1	1	1	1	1	10	0	[1]
61	8940	species	Candidatus Nanopelagicus hibericus	1	1	1	1	1	10	0	[1]
62	8945	species	Candidatus Endomicrobium trichonymphae	1	1	1	1	1	10	0	[1]
63	8953	species	Candidatus Blochmannia floridanus	1	1	1	1	1	10	0	[1]
64	8962	species	endosymbiont of Acanthamoeba sp. UWC8	1	1	1	1	1	10	0	[1]
65	8988	species	Bathymodiolus septemdierum thioautotrophic gill symbiont	1	1	1	1	1	10	0	[1]
66	8990	species	Nitrosomonas communis	1	1	1	1	1	10	0	[1]
67	8992	species	Rhodopirellula baltica	1	1	1	1	1	10	0	[1]
68	8996	species	Terriglobus saanensis	1	1	1	1	1	10	0	[1]
69	9000	species	Rickettsia montanensis	1	1	1	1	1	10	0	[1]
70	9015	species	Desulfarculus baarsii	1	1	1	1	1	10	0	[1]
71	9023	species	Acidianus hospitalis	1	1	1	1	1	10	0	[1]
72	9026	species	Nitrosospira briensis	1	1	1	1	1	10	0	[1]
73	9036	species	Neisseria sp. KEM232	1	1	1	1	1	10	0	[1]
74	9039	species	Ehrlichia sp. HF	1	1	1	1	1	10	0	[1]
75	9044	species	Candidatus Korarchaeum cryptofilum	1	1	1	1	1	10	0	[1]
76	9061	species	Mycoplasma orale	1	1	1	1	1	10	0	[1]
77	9062	species	Nitrosomonas sp. AL212	1	1	1	1	1	10	0	[1]
78	9064	species	Desulfomonile tiedjei	1	1	1	1	1	10	0	[1]
79	9068	species	Pseudoxanthomonas spadix	1	1	1	1	1	10	0	[1]
80	9071	species	Calothrix sp. 336/3	1	1	1	1	1	10	0	[1]
81	9072	species	Thermoplasma volcanium	1	1	1	1	1	10	0	[1]
82	9074	species	Thioalkalivibrio sp. K90mix	1	1	1	1	1	10	0	[1]
83	9078	species	Rickettsia endosymbiont of Bemisia tabaci	1	1	1	1	1	10	0	[1]
84	9081	species	Nitrosospira multiformis	1	1	1	1	1	10	0	[1]
85	9097	species	Actinobacteria bacterium IMCC26103	1	1	1	1	1	10	0	[1]
86	9098	species	Candidatus Doolittlea endobia	1	1	1	1	1	10	0	[1]
87	9105	species	Mycobacterium saopaulense	1	1	1	1	1	10	0	[1]
88	9107	species	Methylophilales bacterium HTCC2181	1	1	1	1	1	10	0	[1]
89	9112	species	Spiroplasma litorale	1	1	1	1	1	10	0	[1]
90	9115	species	Thermotoga caldifontis	1	1	1	1	1	10	0	[1]
91	9116	species	Dehalococcoides mccartyi	23	1	1	1	1	10	0	[1, 1, 1, 1, 1, 1, 1, 1, 1, 1, 1, 1, 1, 1, 1, 1, 1, 1, 1, 1, 1, 1, 1]
92	9118	species	Candidatus Nitrospira inopinata	1	1	1	1	1	10	0	[1]
93	9125	species	Borreliella bavariensis	1	1	1	1	1	10	0	[1]
94	9135	species	Thermogutta terrifontis	1	1	1	1	1	10	0	[1]
95	9140	species	Methanosaeta harundinacea	1	1	1	1	1	10	0	[1]
96	9147	species	Synechococcus sp. PCC 6312	1	1	1	1	1	10	0	[1]
97	9159	species	Thermofilum uzonense	1	1	1	1	1	10	0	[1]
98	9162	species	Blattabacterium sp. (Blattella germanica)	1	1	1	1	1	10	0	[1]
99	9163	species	Polynucleobacter duraquae	1	1	1	1	1	10	0	[1]
100	9164	species	Cycloclasticus zancles	1	1	1	1	1	10	0	[1]
101	9166	species	Thermococcus celer	1	1	1	1	1	10	0	[1]
102	9175	species	Hoeflea sp. IMCC20628	1	1	1	1	1	10	0	[1]
103	9177	species	Spiroplasma cantharicola	1	1	1	1	1	10	0	[1]
104	9183	species	Sphingopyxis alaskensis	1	1	1	1	1	10	0	[1]
105	9185	species	Dehalogenimonas formicexedens	1	1	1	1	1	10	0	[1]
106	9189	species	Bradyrhizobium icense	1	1	1	1	1	10	0	[1]
107	9191	species	Spiroplasma citri	1	1	1	1	1	10	0	[1]
108	9193	species	Sulfurifustis variabilis	1	1	1	1	1	10	0	[1]
109	9195	species	Melioribacter roseus	1	1	1	1	1	10	0	[1]
110	9204	species	Thermoproteus uzoniensis	1	1	1	1	1	10	0	[1]
111	9205	species	Candidatus Nanopelagicus limnes	1	1	1	1	1	10	0	[1]
112	9216	species	Mycoplasma flocculare	1	1	1	1	1	10	0	[1]
113	9228	species	Sulfolobus sp. A20	1	1	1	1	1	10	0	[1]
114	9233	species	Sphingopyxis fribergensis	1	1	1	1	1	10	0	[1]
115	9246	species	Thermocrinis albus	1	1	1	1	1	10	0	[1]
116	9252	species	Mycobacterium sp. MOTT36Y	1	1	1	1	1	10	0	[1]
117	9255	species	Rickettsia typhi	3	1	1	1	1	10	0	[1, 1, 1]
118	9262	species	Methylacidiphilum fumariolicum	1	1	1	1	1	10	0	[1]
119	9263	species	Simkania negevensis	1	1	1	1	1	10	0	[1]
120	9266	species	Thiohalobacter thiocyanaticus	1	1	1	1	1	10	0	[1]
121	9278	species	Mycobacterium paraintracellulare	1	1	1	1	1	10	0	[1]
122	9287	species	Caldimicrobium thiodismutans	1	1	1	1	1	10	0	[1]
123	9288	species	Synechococcus sp. KORDI-100	1	1	1	1	1	10	0	[1]
124	9310	species	Terriglobus sp. TAA 43	1	1	1	1	1	10	0	[1]
125	9319	species	Thermococcus piezophilus	1	1	1	1	1	10	0	[1]
126	9322	species	Nitrobacter winogradskyi	1	1	1	1	1	10	0	[1]
127	9330	species	Thermotoga sp. 2812B	1	1	1	1	1	10	0	[1]
128	9341	species	Microlunatus phosphovorus	1	1	1	1	1	10	0	[1]
129	9342	species	Rubrobacter xylanophilus	1	1	1	1	1	10	0	[1]
130	9345	species	Methylacidiphilum infernorum	1	1	1	1	1	10	0	[1]
131	9346	species	Granulicella tundricola	1	1	1	1	1	10	0	[1]
132	9347	species	Sphingopyxis macrogoltabida	3	1	1	1	1	10	0	[1, 1, 1]
133	9359	species	Candidatus Erwinia sp. ErCipseudotaxifoliae	1	1	1	1	1	10	0	[1]
134	9360	species	Wolbachia endosymbiont of Brugia malayi	1	1	1	1	1	10	0	[1]
135	9384	species	Phycisphaera mikurensis	1	1	1	1	1	10	0	[1]
136	9385	species	Dehalococcoides sp. UCH007	1	1	1	1	1	10	0	[1]
137	9387	species	Acidobacteria bacterium KBS 83	1	1	1	1	1	10	0	[1]
138	9392	species	Pyrolobus fumarii	1	1	1	1	1	10	0	[1]
139	9394	species	Thermococcus barossii	1	1	1	1	1	10	0	[1]
140	9396	species	Brachyspira pilosicoli	3	1	1	1	1	10	0	[1, 1, 1]
141	9403	species	Thermotoga sp. Cell2	1	1	1	1	1	10	0	[1]
142	9413	species	Borreliella valaisiana	1	1	1	1	1	10	0	[1]
143	9414	species	Natronomonas moolapensis	1	1	1	1	1	10	0	[1]
144	9425	species	Thioalkalivibrio sulfidiphilus	1	1	1	1	1	10	0	[1]
145	9428	species	Aciduliprofundum sp. MAR08-339	1	1	1	1	1	10	0	[1]
146	9434	species	Actinobacteria bacterium IMCC19121	1	1	1	1	1	10	0	[1]
147	9435	species	Thermoplasmatales archaeon BRNA1	1	1	1	1	1	10	0	[1]
148	9439	species	Thermococcus guaymasensis	1	1	1	1	1	10	0	[1]
149	9445	species	Sphingomonas hengshuiensis	1	1	1	1	1	10	0	[1]
150	9451	species	Thermotoga naphthophila	1	1	1	1	1	10	0	[1]
151	9456	species	Candidatus Mikella endobia	1	1	1	1	1	10	0	[1]
152	9459	species	Methanoregula boonei	1	1	1	1	1	10	0	[1]
153	9461	species	Hydrogenophaga sp. PBC	1	1	1	1	1	10	0	[1]
154	9468	species	Ehrlichia ruminantium	3	1	1	1	1	10	0	[1, 1, 1]
155	9483	species	Elusimicrobium minutum	1	1	1	1	1	10	0	[1]
156	9495	species	Endomicrobium proavitum	1	1	1	1	1	10	0	[1]
157	9501	species	Candidatus Pelagibacter ubique	1	1	1	1	1	10	0	[1]
158	9503	species	Blochmannia endosymbiont of Polyrhachis (Hedomyrma) turneri	1	1	1	1	1	10	0	[1]
159	9514	species	Thermococcus thioreducens	1	1	1	1	1	10	0	[1]
160	9520	species	Salinarchaeum sp. Harcht-Bsk1	1	1	1	1	1	10	0	[1]
161	9526	species	Coxiella-like endosymbiont	1	1	1	1	1	10	0	[1]
162	9531	species	Thermococcus cleftensis	1	1	1	1	1	10	0	[1]
163	9532	species	Hyperthermus butylicus	1	1	1	1	1	10	0	[1]
164	9534	species	Wolbachia endosymbiont of Onchocerca volvulus	1	1	1	1	1	10	0	[1]
165	9539	species	Syntrophus aciditrophicus	1	1	1	1	1	10	0	[1]
166	9547	species	Citromicrobium sp. JL477	1	1	1	1	1	10	0	[1]
167	9555	species	Candidatus Gullanella endobia	1	1	1	1	1	10	0	[1]
168	9557	species	Mycobacterium marseillense	1	1	1	1	1	10	0	[1]
169	9560	species	Wolbachia endosymbiont of Drosophila melanogaster	1	1	1	1	1	10	0	[1]
170	9565	species	Sphingopyxis terrae	1	1	1	1	1	10	0	[1]
171	9568	species	Thermodesulfobacterium commune	1	1	1	1	1	10	0	[1]
172	9579	species	Sulfolobus islandicus	9	1	1	1	1	10	0	[1, 1, 1, 1, 1, 1, 1, 1, 1]
173	9580	species	Candidatus Hoaglandella endobia	1	1	1	1	1	10	0	[1]
174	9597	species	Rickettsia amblyommatis	3	1	1	1	1	10	0	[1, 1, 1]
175	9606	species	Mycoplasma sp. (ex Biomphalaria glabrata)	1	1	1	1	1	10	0	[1]
176	9608	species	Thioalkalivibrio paradoxus	1	1	1	1	1	10	0	[1]
177	9610	species	Desulfurococcus mucosus	1	1	1	1	1	10	0	[1]
178	9619	species	Spiroplasma sp. TU-14	1	1	1	1	1	10	0	[1]
179	9633	species	Spiroplasma atrichopogonis	1	1	1	1	1	10	0	[1]
180	9634	species	Natronomonas pharaonis	1	1	1	1	1	10	0	[1]
181	9648	species	Candidatus Methanoplasma termitum	1	1	1	1	1	10	0	[1]
182	9655	species	Nitrospira japonica	1	1	1	1	1	10	0	[1]
183	9673	species	Thioalkalivibrio versutus	1	1	1	1	1	10	0	[1]
184	9689	species	Prochlorococcus sp. MIT 0801	1	1	1	1	1	10	0	[1]
185	9695	species	Hyphomicrobium sp. MC1	1	1	1	1	1	10	0	[1]
186	9697	species	Octadecabacter temperatus	1	1	1	1	1	10	0	[1]
187	9698	species	Mycobacterium leprae	3	1	1	1	1	10	0	[1, 1, 1]
188	9704	species	Thermococcus radiotolerans	1	1	1	1	1	10	0	[1]
189	9711	species	Prochlorococcus sp. MIT 0604	1	1	1	1	1	10	0	[1]
190	9718	species	Mycobacterium africanum	1	1	1	1	1	10	0	[1]
191	9727	species	Methylocystis sp. SC2	1	1	1	1	1	10	0	[1]
192	9728	species	Luteitalea pratensis	1	1	1	1	1	10	0	[1]
193	9730	species	Candidatus Nasuia deltocephalinicola	3	1	1	1	1	10	0	[1, 1, 1]
194	9768	species	Candidatus Puniceispirillum marinum	1	1	1	1	1	10	0	[1]
195	9769	species	Candidatus Thioglobus autotrophicus	1	1	1	1	1	10	0	[1]
196	9779	species	Candidatus Planktophila dulcis	3	1	1	1	1	10	0	[1, 1, 1]
197	9784	species	Rickettsiales bacterium Ac37b	1	1	1	1	1	10	0	[1]
198	9787	species	secondary endosymbiont of Ctenarytaina eucalypti	1	1	1	1	1	10	0	[1]
199	9795	species	Candidatus Babela massiliensis	1	1	1	1	1	10	0	[1]
200	9797	species	Steroidobacter denitrificans	1	1	1	1	1	10	0	[1]
201	9812	species	Rhodoplanes sp. Z2-YC6860	1	1	1	1	1	10	0	[1]
202	9817	species	Olsenella uli	1	1	1	1	1	10	0	[1]
203	9832	species	Immundisolibacter cernigliae	1	1	1	1	1	10	0	[1]
204	9835	species	Nitrosomonas europaea	1	1	1	1	1	10	0	[1]
205	9836	species	Halomonas chromatireducens	1	1	1	1	1	10	0	[1]
206	9839	species	Candidatus Carsonella ruddii	9	1	1	1	1	10	0	[1, 1, 1, 1, 1, 1, 1, 1, 1]
207	9847	species	Rickettsia philipii	1	1	1	1	1	10	0	[1]
208	9859	species	Pyrococcus horikoshii	1	1	1	1	1	10	0	[1]
209	9876	species	Phycisphaerae bacterium ST-NAGAB-D1	1	1	1	1	1	10	0	[1]
210	9883	species	Pyrococcus kukulkanii	1	1	1	1	1	10	0	[1]
211	9893	species	Phenylobacterium zucineum	1	1	1	1	1	10	0	[1]
212	9896	species	Brachyspira hyodysenteriae	3	1	1	1	1	10	0	[1, 1, 1]
213	9897	species	Wolbachia pipientis	1	1	1	1	1	10	0	[1]
214	9901	species	Candidatus Thioglobus singularis	1	1	1	1	1	10	0	[1]
215	9911	species	Ferroglobus placidus	1	1	1	1	1	10	0	[1]
216	9921	species	Kiritimatiella glycovorans	1	1	1	1	1	10	0	[1]
217	9947	species	Candidatus Xiphinematobacter sp. Idaho Grape	1	1	1	1	1	10	0	[1]
218	9950	species	secondary endosymbiont of Trabutina mannipara	1	1	1	1	1	10	0	[1]
219	9951	species	Cycloclasticus sp. P1	1	1	1	1	1	10	0	[1]
220	9952	species	Halobacterium sp. DL1	1	1	1	1	1	10	0	[1]
221	9964	species	Microcella alkaliphila	1	1	1	1	1	10	0	[1]
222	9968	species	Thermococcus siculi	1	1	1	1	1	10	0	[1]
223	9974	species	Rickettsia conorii	1	1	1	1	1	10	0	[1]
224	9980	species	Spiroplasma diminutum	1	1	1	1	1	10	0	[1]
225	10004	species	Borrelia afzelii	1	1	1	1	1	10	0	[1]
226	10007	species	Thermococcus sp. 5-4	1	1	1	1	1	10	0	[1]
227	10023	species	Ferroplasma acidarmanus	1	1	1	1	1	10	0	[1]
228	10024	species	Segniliparus rotundus	1	1	1	1	1	10	0	[1]
229	10039	species	Lacunisphaera limnophila	1	1	1	1	1	10	0	[1]
230	10043	species	Brachyspira murdochii	1	1	1	1	1	10	0	[1]
231	10050	species	Altererythrobacter marensis	1	1	1	1	1	10	0	[1]
232	10060	species	Blattabacterium sp. (Blatta orientalis)	1	1	1	1	1	10	0	[1]
233	10062	species	Mycobacterium chelonae	1	1	1	1	1	10	0	[1]
234	10067	species	Arachidicoccus sp. BS20	1	1	1	1	1	10	0	[1]
235	10080	species	Nitrosomonas eutropha	1	1	1	1	1	10	0	[1]
236	10082	species	Rickettsia massiliae	1	1	1	1	1	10	0	[1]
237	10095	species	Spiribacter salinus	1	1	1	1	1	10	0	[1]
238	10099	species	Acidihalobacter prosperus	1	1	1	1	1	10	0	[1]
239	10102	species	Mycoplasma bovoculi	1	1	1	1	1	10	0	[1]
240	10105	species	Wenzhouxiangella marina	1	1	1	1	1	10	0	[1]
241	10119	species	Candidatus Planktophila lacus	3	1	1	1	1	10	0	[1, 1, 1]
242	10148	species	Conexibacter woesei	1	1	1	1	1	10	0	[1]
243	10168	species	Starkeya novella	1	1	1	1	1	10	0	[1]
244	10180	species	Acidobacterium capsulatum	1	1	1	1	1	10	0	[1]
245	10192	species	Chlamydia abortus	5	1	1	1	1	10	0	[1, 1, 1, 1, 1]
246	10208	species	Candidatus Planktophila limnetica	1	1	1	1	1	10	0	[1]
247	10209	species	Candidatus Saccharibacteria oral taxon TM7x	1	1	1	1	1	10	0	[1]
248	10214	species	Candidatus Methanomassiliicoccus intestinalis	1	1	1	1	1	10	0	[1]
249	10219	species	Candidatus Walczuchella monophlebidarum	1	1	1	1	1	10	0	[1]
250	10223	species	Calyptogena okutanii thioautotrophic gill symbiont	1	1	1	1	1	10	0	[1]
251	10226	species	Ferroplasma acidiphilum	1	1	1	1	1	10	0	[1]
252	10248	species	Methanoculleus marisnigri	1	1	1	1	1	10	0	[1]
253	10250	species	Sphingopyxis granuli	1	1	1	1	1	10	0	[1]
254	10268	species	Metallosphaera cuprina	1	1	1	1	1	10	0	[1]
255	10269	species	Candidatus Mycoplasma haemolamae	1	1	1	1	1	10	0	[1]
256	10286	species	Pararhodospirillum photometricum	1	1	1	1	1	10	0	[1]
257	10288	species	Thermococcus kodakarensis	1	1	1	1	1	10	0	[1]
258	10303	species	Hyphomonas neptunium	1	1	1	1	1	10	0	[1]
259	10315	species	Polaromonas sp. JS666	1	1	1	1	1	10	0	[1]
260	10317	species	Sphingopyxis sp. 113P3	1	1	1	1	1	10	0	[1]
261	10320	species	Altererythrobacter sp. C9-11	1	1	1	1	1	10	0	[1]
262	10328	species	Wolbachia endosymbiont of Drosophila simulans	3	1	1	1	1	10	0	[1, 1, 1]
263	10332	species	Thermococcus profundus	1	1	1	1	1	10	0	[1]
264	10336	species	Thermogladius calderae	1	1	1	1	1	10	0	[1]
265	10345	species	Pyrococcus yayanosii	1	1	1	1	1	10	0	[1]
266	10348	species	Picrophilus torridus	1	1	1	1	1	10	0	[1]
267	10356	species	Nitrosospira lacus	1	1	1	1	1	10	0	[1]
268	10357	species	Vulcanisaeta distributa	1	1	1	1	1	10	0	[1]
269	10369	species	Candidatus Amoebophilus asiaticus	1	1	1	1	1	10	0	[1]
270	10378	species	Spiroplasma helicoides	1	1	1	1	1	10	0	[1]
271	10383	species	Variibacter gotjawalensis	1	1	1	1	1	10	0	[1]
272	10392	species	Neorickettsia helminthoeca	1	1	1	1	1	10	0	[1]
273	10394	species	Granulicella mallensis	1	1	1	1	1	10	0	[1]
274	10406	species	Mycoplasma haemocanis	1	1	1	1	1	10	0	[1]
275	10410	species	Rubrobacter radiotolerans	1	1	1	1	1	10	0	[1]
276	10417	species	Methylovulum psychrotolerans	1	1	1	1	1	10	0	[1]
277	10421	species	Leifsonia xyli	3	1	1	1	1	10	0	[1, 1, 1]
278	10425	species	Pirellula sp. SH-Sr6A	1	1	1	1	1	10	0	[1]
279	10426	species	Blochmannia endosymbiont of Camponotus (Colobopsis) obliquus	1	1	1	1	1	10	0	[1]
280	10429	species	Archaeoglobus profundus	1	1	1	1	1	10	0	[1]
281	10436	species	Nitrospira defluvii	1	1	1	1	1	10	0	[1]
282	10439	species	Blattabacterium sp. (Mastotermes darwiniensis)	1	1	1	1	1	10	0	[1]
283	10445	species	Halobacterium hubeiense	1	1	1	1	1	10	0	[1]
284	10446	species	Candidatus Nitrosopumilus adriaticus	1	1	1	1	1	10	0	[1]
285	10457	species	Geoglobus ahangari	1	1	1	1	1	10	0	[1]
286	10465	species	Dehalogenimonas lykanthroporepellens	1	1	1	1	1	10	0	[1]
287	10467	species	Pseudothermotoga thermarum	1	1	1	1	1	10	0	[1]
288	10473	species	Bradyrhizobium sp. ANU289	1	1	1	1	1	10	0	[1]
289	10474	species	Thermosulfidibacter takaii	1	1	1	1	1	10	0	[1]
290	10477	species	Sulfolobus sp.	1	1	1	1	1	10	0	[1]
291	10488	species	Caldisphaera lagunensis	1	1	1	1	1	10	0	[1]
292	10497	species	Acidilobus saccharovorans	1	1	1	1	1	10	0	[1]
293	10508	species	Borrelia garinii	1	1	1	1	1	10	0	[1]
294	10514	species	Caulobacteraceae bacterium OTSz_A_272	1	1	1	1	1	10	0	[1]
295	10515	species	Mycoplasma arthritidis	1	1	1	1	1	10	0	[1]
296	10525	species	Altererythrobacter ishigakiensis	1	1	1	1	1	10	0	[1]
297	10526	species	Pirellula staleyi	1	1	1	1	1	10	0	[1]
298	10540	species	Cardinium endosymbiont of Encarsia pergandiella	1	1	1	1	1	10	0	[1]
299	10545	species	Thermotoga neapolitana	1	1	1	1	1	10	0	[1]
300	10546	species	Spiroplasma corruscae	1	1	1	1	1	10	0	[1]
301	10561	species	Thermotoga sp. RQ2	1	1	1	1	1	10	0	[1]
302	10563	species	Polynucleobacter necessarius	1	1	1	1	1	10	0	[1]
303	10576	species	Ignicoccus islandicus	1	1	1	1	1	10	0	[1]
304	10588	species	Wolbachia endosymbiont of Cimex lectularius	1	1	1	1	1	10	0	[1]
305	10597	species	Aciduliprofundum boonei	1	1	1	1	1	10	0	[1]
306	10598	species	Parvibaculum lavamentivorans	1	1	1	1	1	10	0	[1]
307	10601	species	Wolbachia endosymbiont of Onchocerca ochengi	1	1	1	1	1	10	0	[1]
308	10625	species	Thermosynechococcus elongatus	1	1	1	1	1	10	0	[1]
309	10628	species	Pseudothermotoga lettingae	1	1	1	1	1	10	0	[1]
310	10632	species	Wolbachia sp. wRi	1	1	1	1	1	10	0	[1]
311	10642	species	Pyrobaculum islandicum	1	1	1	1	1	10	0	[1]
312	10643	species	Nitratireductor basaltis	1	1	1	1	1	10	0	[1]
313	10644	species	Maritimibacter alkaliphilus	1	1	1	1	1	10	0	[1]
314	10649	species	Blattabacterium punctulatus	1	1	1	1	1	10	0	[1]
315	10654	species	Candidatus Nitrosotenuis cloacae	1	1	1	1	1	10	0	[1]
316	10657	species	Bradyrhizobium sp. S23321	1	1	1	1	1	10	0	[1]
317	10662	species	Sulfolobus tokodaii	1	1	1	1	1	10	0	[1]
318	10686	species	Rhodoluna lacicola	1	1	1	1	1	10	0	[1]
319	10695	species	Oligotropha carboxidovorans	3	1	1	1	1	10	0	[1, 1, 1]
320	10698	species	Neorickettsia risticii	1	1	1	1	1	10	0	[1]
321	10706	species	Bradyrhizobium sp.	3	1	1	1	1	10	0	[1, 1, 1]
322	10720	species	Vulcanisaeta moutnovskia	1	1	1	1	1	10	0	[1]
323	10746	species	Desulfobacca acetoxidans	1	1	1	1	1	10	0	[1]
324	10761	species	Jannaschia sp. CCS1	1	1	1	1	1	10	0	[1]
325	10764	species	Ignicoccus hospitalis	1	1	1	1	1	10	0	[1]
326	10765	species	Thermofilum adornatus	1	1	1	1	1	10	0	[1]
327	10770	species	Altererythrobacter epoxidivorans	1	1	1	1	1	10	0	[1]
328	10778	species	Caldisericum exile	1	1	1	1	1	10	0	[1]
329	10785	species	Neorickettsia sennetsu	1	1	1	1	1	10	0	[1]
330	10787	species	Staphylothermus hellenicus	1	1	1	1	1	10	0	[1]
331	10792	species	Blattabacterium sp. (Periplaneta americana)	1	1	1	1	1	10	0	[1]
332	10796	species	Candidatus Blochmannia chromaiodes	1	1	1	1	1	10	0	[1]
333	10815	species	Spiroplasma taiwanense	1	1	1	1	1	10	0	[1]
334	10820	species	Archaeoglobus sulfaticallidus	1	1	1	1	1	10	0	[1]
335	10821	species	[Oscillatoria] sp. PCC 6506	1	1	1	1	1	10	0	[1]
336	10827	species	Thermococcus sp. AM4	1	1	1	1	1	10	0	[1]
337	10833	species	Candidatus Micrarchaeota archaeon Mia14	1	1	1	1	1	10	0	[1]
338	10840	species	Chlamydia avium	1	1	1	1	1	10	0	[1]
339	10850	species	Gloeobacter kilaueensis	1	1	1	1	1	10	0	[1]
340	10864	species	Rickettsia australis	1	1	1	1	1	10	0	[1]
341	10868	species	Opitutus terrae	1	1	1	1	1	10	0	[1]
342	10873	species	Candidatus Blochmannia vafer	1	1	1	1	1	10	0	[1]
343	10878	species	Thermococcus sibiricus	1	1	1	1	1	10	0	[1]
344	10882	species	Candidatus Nitrosomarinus catalina	1	1	1	1	1	10	0	[1]
345	10883	species	Aureimonas sp. AU20	1	1	1	1	1	10	0	[1]
346	10891	species	Thermococcus litoralis	1	1	1	1	1	10	0	[1]
347	10894	species	Thermotoga sp. RQ7	1	1	1	1	1	10	0	[1]
348	10897	species	Erythrobacter gangjinensis	1	1	1	1	1	10	0	[1]
349	10903	species	Archaeoglobus veneficus	1	1	1	1	1	10	0	[1]
350	10904	species	Mycobacterium sp. QIA-37	1	1	1	1	1	10	0	[1]
351	10907	species	Rickettsia rickettsii	11	1	1	1	1	10	0	[1, 1, 1, 1, 1, 1, 1, 1, 1, 1, 1]
352	10915	species	Tessaracoccus sp. NSG39	1	1	1	1	1	10	0	[1]
353	10920	species	Spiroplasma melliferum	1	1	1	1	1	10	0	[1]
354	10922	species	Thiolapillus brandeum	1	1	1	1	1	10	0	[1]
355	10927	species	Methanohalophilus halophilus	1	1	1	1	1	10	0	[1]
356	10931	species	Rickettsia parkeri	1	1	1	1	1	10	0	[1]
357	10940	species	Mycobacterium liflandii	1	1	1	1	1	10	0	[1]
358	10941	species	Pseudodesulfovibrio indicus	1	1	1	1	1	10	0	[1]
359	10949	species	Altererythrobacter namhicola	1	1	1	1	1	10	0	[1]
360	10954	species	Borreliella bissettii	1	1	1	1	1	10	0	[1]
361	10956	species	Parvularcula bermudensis	1	1	1	1	1	10	0	[1]
362	10957	species	Caldithrix abyssi	1	1	1	1	1	10	0	[1]
363	10961	species	Thermocrinis ruber	1	1	1	1	1	10	0	[1]
364	10965	species	Methyloceanibacter caenitepidi	1	1	1	1	1	10	0	[1]
365	10972	species	Mycobacterium stephanolepidis	1	1	1	1	1	10	0	[1]
366	10977	species	Nitrosomonas ureae	1	1	1	1	1	10	0	[1]
367	10984	species	Ehrlichia muris	1	1	1	1	1	10	0	[1]
368	10995	species	Mycoplasma penetrans	1	1	1	1	1	10	0	[1]
369	10999	species	Candidatus Midichloria mitochondrii	1	1	1	1	1	10	0	[1]
370	11001	species	Parasaccharibacter apium	1	1	1	1	1	10	0	[1]
371	11003	species	Anaplasma centrale	1	1	1	1	1	10	0	[1]
372	11013	species	Mycobacterium canettii	1	1	1	1	1	10	0	[1]
373	11017	species	Pyrococcus abyssi	1	1	1	1	1	10	0	[1]
374	11018	species	Actinobacteria bacterium IMCC25003	1	1	1	1	1	10	0	[1]
375	11027	species	Opitutaceae bacterium TAV5	1	1	1	1	1	10	0	[1]
376	11030	species	Rickettsia peacockii	1	1	1	1	1	10	0	[1]
377	11033	species	Desulfococcus oleovorans	1	1	1	1	1	10	0	[1]
378	11036	species	Spiroplasma culicicola	1	1	1	1	1	10	0	[1]
379	11037	species	Thermofilum carboxyditrophus	1	1	1	1	1	10	0	[1]
380	11039	species	Terriglobus sp. TAA 48	1	1	1	1	1	10	0	[1]
381	11042	species	Tateyamaria omphalii	1	1	1	1	1	10	0	[1]
382	11052	species	Blattabacterium sp. (Nauphoeta cinerea)	1	1	1	1	1	10	0	[1]
383	11059	species	Mycobacterium colombiense	1	1	1	1	1	10	0	[1]
384	11070	species	Thermococcus gorgonarius	1	1	1	1	1	10	0	[1]
385	11073	species	Thermococcus sp. P6	1	1	1	1	1	10	0	[1]
386	11074	species	Candidatus Nitrosopelagicus brevis	1	1	1	1	1	10	0	[1]
387	11077	species	Moorella thermoacetica	5	1	2	1	1	1.20	0.40	[1, 1, 1, 2, 1]
388	11078	species	Pyrococcus sp. ST04	1	1	1	1	1	10	0	[1]
389	11089	species	Mycobacterium haemophilum	1	1	1	1	1	10	0	[1]
390	11095	species	Lactobacillus paraplantarum	1	1	1	1	1	10	0	[1]
391	11099	species	Chlamydia felis	1	1	1	1	1	10	0	[1]
392	11103	species	Candidatus Methanomethylophilus alvus	1	1	1	1	1	10	0	[1]
393	11106	species	Thermococcus onnurineus	1	1	1	1	1	10	0	[1]
394	11117	species	Mycobacterium yongonense	3	1	1	1	1	10	0	[1, 1, 1]
395	11118	species	Pseudothermotoga elfii	1	1	1	1	1	10	0	[1]
396	11130	species	Thermococcus sp. 4557	1	1	1	1	1	10	0	[1]
397	11137	species	Rhodothermaceae bacterium RA	1	1	1	1	1	10	0	[1]
398	11138	species	Halobacterium sp. GRB	1	1	1	1	1	10	0	[1]
399	11149	species	Hyphomonas sp. Mor2	1	1	1	1	1	10	0	[1]
400	11151	species	Spiroplasma kunkelii	1	1	1	1	1	10	0	[1]
401	11154	species	Woeseia oceani	1	1	1	1	1	10	0	[1]
402	11162	species	Nitrobacter hamburgensis	1	1	1	1	1	10	0	[1]
403	11163	species	Altererythrobacter dongtanensis	1	1	1	1	1	10	0	[1]
404	11174	species	Thermococcus gammatolerans	1	1	1	1	1	10	0	[1]
405	11181	species	Geoglobus acetivorans	1	1	1	1	1	10	0	[1]
406	11201	species	Janthinobacterium agaricidamnosum	1	1	1	1	1	10	0	[1]
407	11206	species	Sphingopyxis sp. QXT-31	1	1	1	1	1	10	0	[1]
408	11208	species	Verrucomicrobia bacterium	1	1	1	1	1	10	0	[1]
409	11211	species	Erythrobacter atlanticus	1	1	1	1	1	10	0	[1]
410	11220	species	Marinobacter similis	1	1	1	1	1	10	0	[1]
411	11232	species	Thermofilum pendens	1	1	1	1	1	10	0	[1]
412	11234	species	Methylibium petroleiphilum	1	1	1	1	1	10	0	[1]
413	11254	species	Spiroplasma sp. NBRC 100390	1	1	1	1	1	10	0	[1]
414	11257	species	Rickettsia bellii	3	1	1	1	1	10	0	[1, 1, 1]
415	11264	species	Sulfuricaulis limicola	1	1	1	1	1	10	0	[1]
416	11266	species	Gemmatimonas aurantiaca	1	1	1	1	1	10	0	[1]
417	11268	species	Porphyrobacter sp. LM 6	1	1	1	1	1	10	0	[1]
418	11271	species	Mycoplasma pulmonis	1	1	1	1	1	10	0	[1]
419	11275	species	Mycoplasma hyopneumoniae	7	1	1	1	1	10	0	[1, 1, 1, 1, 1, 1, 1]
420	11277	species	Candidatus Rhodoluna planktonica	1	1	1	1	1	10	0	[1]
421	11280	species	Actinobacteria bacterium IMCC26256	1	1	1	1	1	10	0	[1]
422	11293	species	Brachyspira intermedia	1	1	1	1	1	10	0	[1]
423	11297	species	Thermosphaera aggregans	1	1	1	1	1	10	0	[1]
424	11304	species	Ignavibacterium album	1	1	1	1	1	10	0	[1]
425	11310	species	Thermodesulfovibrio yellowstonii	1	1	1	1	1	10	0	[1]
426	11313	species	Gordonibacter massiliensis	1	1	1	1	1	10	0	[1]
427	11315	species	Nitrospira moscoviensis	1	1	1	1	1	10	0	[1]
428	11322	species	Ehrlichia canis	1	1	1	1	1	10	0	[1]
429	11324	species	Chlorobium phaeovibrioides	1	1	1	1	1	10	0	[1]
430	11337	species	Burkholderiales bacterium GJ-E10	1	1	1	1	1	10	0	[1]
431	11351	species	Actinobacteria bacterium IMCC26077	1	1	1	1	1	10	0	[1]
432	11376	species	secondary endosymbiont of Heteropsylla cubana	1	1	1	1	1	10	0	[1]
433	11377	species	Spiroplasma syrphidicola	1	1	1	1	1	10	0	[1]
434	11379	species	Candidatus Promineofilum breve	1	1	1	1	1	10	0	[1]
435	11381	species	Thermococcus sp. 2319x1	1	1	1	1	1	10	0	[1]
436	11390	species	Pyrococcus sp. NA2	1	1	1	1	1	10	0	[1]
437	11401	species	Chlamydia caviae	1	1	1	1	1	10	0	[1]
438	11404	species	Streptococcus pseudopneumoniae	1	1	1	1	1	10	0	[1]
439	11409	species	Candidatus Planktophila sulfonica	1	1	1	1	1	10	0	[1]
440	11412	species	Atopobium parvulum	1	1	1	1	1	10	0	[1]
441	11438	species	Prosthecochloris aestuarii	1	1	1	1	1	10	0	[1]
442	11444	species	Chthoniobacter flavus	1	1	1	1	1	10	0	[1]
443	11463	species	Mycoplasma genitalium	5	1	1	1	1	10	0	[1, 1, 1, 1, 1]
444	11471	species	Chloracidobacterium thermophilum	1	1	1	1	1	10	0	[1]
445	11475	species	Gloeobacter violaceus	1	1	1	1	1	10	0	[1]
446	11482	species	Halorhabdus utahensis	1	1	1	1	1	10	0	[1]
447	11490	species	Staphylothermus marinus	1	1	1	1	1	10	0	[1]
448	11492	species	Mycobacterium indicus pranii	1	1	1	1	1	10	0	[1]
449	11494	species	Roseobacter litoralis	1	1	1	1	1	10	0	[1]
450	11498	species	Borrelia duttonii	1	1	1	1	1	10	0	[1]
451	11501	species	Nitrosomonas sp. Is79A3	1	1	1	1	1	10	0	[1]
452	11506	species	endosymbiont of unidentified scaly snail isolate Monju	1	1	1	1	1	10	0	[1]
453	11509	species	Halalkalicoccus jeotgali	1	1	1	1	1	10	0	[1]
454	11523	species	Spiroplasma monobiae	1	1	1	1	1	10	0	[1]
455	11544	species	Microbacterium aurum	1	1	1	1	1	10	0	[1]
456	11545	species	Spiroplasma chrysopicola	1	1	1	1	1	10	0	[1]
457	11555	species	Bosea sp. PAMC 26642	1	1	1	1	1	10	0	[1]
458	11560	species	Acidianus manzaensis	1	1	1	1	1	10	0	[1]
459	11565	species	Candidatus Nitrosotalea devanaterra	1	1	1	1	1	10	0	[1]
460	11568	species	Candidatus Pelagibacter sp. IMCC9063	1	1	1	1	1	10	0	[1]
461	11575	species	Mycobacterium shigaense	1	1	1	1	1	10	0	[1]
462	11590	species	Hyphomicrobium nitrativorans	1	1	1	1	1	10	0	[1]
463	11591	species	alpha proteobacterium HIMB5	1	1	1	1	1	10	0	[1]
464	11595	species	Synechococcus sp. RCC307	1	1	1	1	1	10	0	[1]
465	11599	species	Thermus scotoductus	1	1	1	1	1	10	0	[1]
466	11602	species	Rickettsia africae	1	1	1	1	1	10	0	[1]
467	8500	species	Mycobacterium intracellulare	6	1	1	1	1	10	0	[1, 1, 1, 1, 1, 1]
468	8512	species	Sulfolobus solfataricus	6	1	1	1	1	10	0	[1, 1, 1, 1, 1, 1]
469	8543	species	Mycobacterium bovis	14	1	1	1	1	10	0	[1, 1, 1, 1, 1, 1, 1, 1, 1, 1, 1, 1, 1, 1]
470	8555	species	Chlamydia pecorum	4	1	1	1	1	10	0	[1, 1, 1, 1]
471	8561	species	Candidatus Profftella armatura	2	1	1	1	1	10	0	[1, 1]
472	8621	species	Thermococcus chitonophagus	2	1	1	1	1	10	0	[1, 1]
473	8634	species	Chlamydia pneumoniae	12	1	1	1	1	10	0	[1, 1, 1, 1, 1, 1, 1, 1, 1, 1, 1, 1]
474	8660	species	Chlamydia psittaci	14	1	1	1	1	10	0	[1, 1, 1, 1, 1, 1, 1, 1, 1, 1, 1, 1, 1, 1]
475	8703	species	Candidatus Sulcia muelleri	4	1	1	1	1	10	0	[1, 1, 1, 1]
476	8862	species	Sulfolobus acidocaldarius	8	1	1	1	1	10	0	[1, 1, 1, 1, 1, 1, 1, 1]
477	8889	species	Mycobacterium tuberculosis	62	1	1	1	1	10	0	[1, 1, 1, 1, 1, 1, 1, 1, 1, 1, 1, 1, 1, 1, 1, 1, 1, 1, 1, 1, 1, 1, 1, 1, 1, 1, 1, 1, 1, 1, 1, 1, 1, 1, 1, 1, 1, 1, 1, 1, 1, 1, 1, 1, 1, 1, 1, 1, 1, 1, 1, 1, 1, 1, 1, 1, 1, 1, 1, 1, 1, 1]
478	8974	species	Mycobacterium ulcerans	2	1	1	1	1	10	0	[1, 1]
479	9003	species	Rickettsia prowazekii	10	1	1	1	1	10	0	[1, 1, 1, 1, 1, 1, 1, 1, 1, 1]
480	9160	species	Thermotoga maritima	6	1	1	1	1	10	0	[1, 1, 1, 1, 1, 1]
481	9317	species	Ehrlichia chaffeensis	8	1	1	1	1	10	0	[1, 1, 1, 1, 1, 1, 1, 1]
482	9324	species	Erythrobacter litoralis	2	1	1	1	1	10	0	[1, 1]
483	9362	species	Mycobacterium lepraemurium	2	1	1	1	1	10	0	[1, 1]
484	9365	species	Pseudothermotoga hypogea	2	1	1	1	1	10	0	[1, 1]
485	9371	species	Coxiella burnetii	10	1	1	1	1	10	0	[1, 1, 1, 1, 1, 1, 1, 1, 1, 1]
486	9410	species	Candidatus Moranella endobia	2	1	1	1	1	10	0	[1, 1]
487	9507	species	Borrelia anserina	2	1	1	1	1	10	0	[1, 1]
488	9574	species	Mycobacterium abscessus	30	1	1	1	1	10	0	[1, 1, 1, 1, 1, 1, 1, 1, 1, 1, 1, 1, 1, 1, 1, 1, 1, 1, 1, 1, 1, 1, 1, 1, 1, 1, 1, 1, 1, 1]
489	9592	species	Rickettsia slovaca	2	1	1	1	1	10	0	[1, 1]
490	9617	species	Mycobacterium chimaera	8	1	1	1	1	10	0	[1, 1, 1, 1, 1, 1, 1, 1]
491	9671	species	Spiroplasma turonicum	2	1	1	1	1	10	0	[1, 1]
492	9703	species	Borreliella afzelii	4	1	1	1	1	10	0	[1, 1, 1, 1]
493	9706	species	Archaeoglobus fulgidus	2	1	1	1	1	10	0	[1, 1]
494	9744	species	Pyrococcus furiosus	2	1	1	1	1	10	0	[1, 1]
495	9829	species	Spiroplasma eriocheiris	2	1	1	1	1	10	0	[1, 1]
496	9917	species	Bradyrhizobium diazoefficiens	4	1	1	1	1	10	0	[1, 1, 1, 1]
497	9933	species	Mycoplasma pneumoniae	48	1	1	1	1	10	0	[1, 1, 1, 1, 1, 1, 1, 1, 1, 1, 1, 1, 1, 1, 1, 1, 1, 1, 1, 1, 1, 1, 1, 1, 1, 1, 1, 1, 1, 1, 1, 1, 1, 1, 1, 1, 1, 1, 1, 1, 1, 1, 1, 1, 1, 1, 1, 1]
498	9973	species	Rickettsia canadensis	2	1	1	1	1	10	0	[1, 1]
499	9975	species	Methanoculleus bourgensis	2	1	1	1	1	10	0	[1, 1]
500	10010	species	Orientia tsutsugamushi	2	1	1	1	1	10	0	[1, 1]
501	10017	species	Polynucleobacter asymbioticus	4	1	1	1	1	10	0	[1, 1, 1, 1]
502	10027	species	Salinibacter ruber	2	1	1	1	1	10	0	[1, 1]
503	10037	species	Anaplasma marginale	2	1	1	1	1	10	0	[1, 1]
504	10116	species	Candidatus Planktophila versatilis	4	1	1	1	1	10	0	[1, 1, 1, 1]
505	10117	species	Desulfurococcus amylolyticus	2	1	1	1	1	10	0	[1, 1]
506	10138	species	Micavibrio aeruginosavorus	2	1	1	1	1	10	0	[1, 1]
507	10212	species	Thermoplasma acidophilum	2	1	1	1	1	10	0	[1, 1]
508	10309	species	Borreliella garinii	4	1	1	1	1	10	0	[1, 1, 1, 1]
509	10352	species	Anaplasma phagocytophilum	4	1	1	1	1	10	0	[1, 1, 1, 1]
510	10442	species	Mycobacterium kansasii	2	1	1	1	1	10	0	[1, 1]
511	10502	species	Metallosphaera sedula	6	1	1	1	1	10	0	[1, 1, 1, 1, 1, 1]
512	10523	species	Halobacterium salinarum	4	1	3	1	1	1.50	0.87	[3, 1, 1, 1]
513	10531	species	Halanaeroarchaeum sulfurireducens	2	1	1	1	1	10	0	[1, 1]
514	10537	species	Chlamydia gallinacea	2	1	1	1	1	10	0	[1, 1]
515	10538	species	Halodesulfurarchaeum formicicum	2	1	1	1	1	10	0	[1, 1]
516	10543	species	Hydrogenobacter thermophilus	2	1	1	1	1	10	0	[1, 1]
517	10569	species	Rickettsia japonica	12	1	1	1	1	10	0	[1, 1, 1, 1, 1, 1, 1, 1, 1, 1, 1, 1]
518	10570	species	Buchnera aphidicola	24	1	1	1	1	10	0	[1, 1, 1, 1, 1, 1, 1, 1, 1, 1, 1, 1, 1, 1, 1, 1, 1, 1, 1, 1, 1, 1, 1, 1]
519	10621	species	Cuniculiplasma divulgatum	2	1	1	1	1	10	0	[1, 1]
520	10627	species	Hyphomicrobium denitrificans	2	1	1	1	1	10	0	[1, 1]
521	10633	species	Thermoproteus tenax	2	1	1	1	1	10	0	[1, 1]
522	10898	species	Mycoplasma suis	2	1	1	1	1	10	0	[1, 1]
523	10910	species	Thermococcus barophilus	2	1	1	1	1	10	0	[1, 1]
524	10934	species	Blattabacterium cuenoti	2	1	1	1	1	10	0	[1, 1]
525	11146	species	Borreliella burgdorferi	8	1	1	1	1	10	0	[1, 1, 1, 1, 1, 1, 1, 1]
526	11176	species	Spiroplasma mirum	2	1	1	1	1	10	0	[1, 1]
527	11178	species	Borrelia miyamotoi	2	1	1	1	1	10	0	[1, 1]
528	11214	species	Borrelia mayonii	2	1	1	1	1	10	0	[1, 1]
529	11247	species	Tropheryma whipplei	2	1	1	1	1	10	0	[1, 1]
530	11250	species	Rhodothermus marinus	2	1	1	1	1	10	0	[1, 1]
531	11253	species	Thiomonas intermedia	2	1	1	1	1	10	0	[1, 1]
532	11291	species	Rickettsia rhipicephali	2	1	1	1	1	10	0	[1, 1]
533	11329	species	Mycoplasma haemofelis	2	1	1	1	1	10	0	[1, 1]
534	11367	species	Candidatus Portiera aleyrodidarum	6	1	1	1	1	10	0	[1, 1, 1, 1, 1, 1]
535	11372	species	Candidatus Endolissoclinum faulkneri	2	1	1	1	1	10	0	[1, 1]
536	11456	species	Candidatus Filomicrobium marinum	2	1	1	1	1	10	0	[1, 1]
537	11510	species	Mycoplasma hyorhinis	6	1	1	1	1	10	0	[1, 1, 1, 1, 1, 1]
538	11587	species	Prochlorococcus marinus	10	1	2	1	1	1.10	0.30	[1, 1, 2, 1, 1, 1, 1, 1, 1, 1]
two rrs in species
n°	id	rank	name	childcount	min	max	mode	median	mean	stddev	sum16slist
1	8486	species	Bosea sp. RAC05	1	2	2	2	2	20	0	[2]
2	8489	species	Prosthecochloris sp. HL-130-GSB	1	2	2	2	2	20	0	[2]
3	8496	species	Mycoplasma crocodyli	1	2	2	2	2	20	0	[2]
4	8498	species	Synechococcus sp. PCC 7002	1	2	2	2	2	20	0	[2]
5	8505	species	Mycobacterium sp. VKM Ac-1817D	1	2	2	2	2	20	0	[2]
6	8508	species	Pimelobacter simplex	1	2	2	2	2	20	0	[2]
7	8517	species	Eggerthella sp. YY7918	1	2	2	2	2	20	0	[2]
8	8519	species	Rhodomicrobium vannielii	1	2	2	2	2	20	0	[2]
9	8539	species	Sphingomonas sp. KC8	1	2	2	2	2	20	0	[2]
10	8540	species	Brevundimonas sp. DS20	1	2	2	2	2	20	0	[2]
11	8544	species	Mycoplasma ovis	1	2	2	2	2	20	0	[2]
12	8545	species	Trichodesmium erythraeum	1	2	2	2	2	20	0	[2]
13	8551	species	Helicobacter himalayensis	1	2	2	2	2	20	0	[2]
14	8559	species	Halosimplex carlsbadense	1	2	2	2	2	20	0	[2]
15	8564	species	Fimbriimonas ginsengisoli	1	2	2	2	2	20	0	[2]
16	8569	species	Altererythrobacter atlanticus	1	2	2	2	2	20	0	[2]
17	8573	species	Acidiphilium cryptum	1	2	2	2	2	20	0	[2]
18	8575	species	Cellulomonas gilvus	1	2	2	2	2	20	0	[2]
19	8576	species	Ezakiella massiliensis	1	2	2	2	2	20	0	[2]
20	8580	species	Methylovorus sp. MP688	1	2	2	2	2	20	0	[2]
21	8602	species	Propionimicrobium sp. Marseille-P3275	1	2	2	2	2	20	0	[2]
22	8608	species	Sphingomonas sp. JJ-A5	1	2	2	2	2	20	0	[2]
23	8609	species	Fermentimonas caenicola	1	2	2	2	2	20	0	[2]
24	8615	species	Methanobrevibacter olleyae	1	2	2	2	2	20	0	[2]
25	8624	species	Dyella jiangningensis	1	2	2	2	2	20	0	[2]
26	8626	species	Synechococcus sp. WH 8109	1	2	2	2	2	20	0	[2]
27	8630	species	Microbacterium sp. XT11	1	2	2	2	2	20	0	[2]
28	8636	species	Dictyoglomus thermophilum	1	2	2	2	2	20	0	[2]
29	8640	species	Bradyrhizobium sp. ORS 278	1	2	2	2	2	20	0	[2]
30	8642	species	Microbacterium testaceum	1	2	2	2	2	20	0	[2]
31	8644	species	Treponema azotonutricium	1	2	2	2	2	20	0	[2]
32	8650	species	Methanosaeta concilii	1	2	2	2	2	20	0	[2]
33	8655	species	Dyella thiooxydans	1	2	2	2	2	20	0	[2]
34	8662	species	Mycoplasma bovigenitalium	1	2	2	2	2	20	0	[2]
35	8667	species	Leptonema illini	1	2	2	2	2	20	0	[2]
36	8670	species	Erythrobacter flavus	1	2	2	2	2	20	0	[2]
37	8672	species	Methanolacinia petrolearia	1	2	2	2	2	20	0	[2]
38	8673	species	Hydrogenophaga crassostreae	1	2	2	2	2	20	0	[2]
39	8679	species	Marivirga tractuosa	1	2	2	2	2	20	0	[2]
40	8680	species	Halomicronema hongdechloris	1	2	2	2	2	20	0	[2]
41	8692	species	Natrialbaceae archaeon JW/NM-HA 15	1	2	2	2	2	20	0	[2]
42	8694	species	Tessaracoccus flavus	1	2	2	2	2	20	0	[2]
43	8697	species	Halioglobus pacificus	1	2	2	2	2	20	0	[2]
44	8699	species	Renibacterium salmoninarum	1	2	2	2	2	20	0	[2]
45	8700	species	Winogradskyella sp. J14-2	1	2	2	2	2	20	0	[2]
46	8701	species	Mycoplasma yeatsii	1	2	2	2	2	20	0	[2]
47	8705	species	Gemmatimonas phototrophica	1	2	2	2	2	20	0	[2]
48	8706	species	Methanobacterium formicicum	3	2	2	2	2	20	0	[2, 2, 2]
49	8721	species	Bartonella sp. JB15	1	2	2	2	2	20	0	[2]
50	8725	species	Hydrogenobaculum sp. SN	1	2	2	2	2	20	0	[2]
51	8726	species	Alistipes finegoldii	1	2	2	2	2	20	0	[2]
52	8729	species	Advenella kashmirensis	1	2	2	2	2	20	0	[2]
53	8732	species	Octadecabacter arcticus	1	2	2	2	2	20	0	[2]
54	8736	species	Coraliomargarita akajimensis	1	2	2	2	2	20	0	[2]
55	8737	species	Desulfurobacterium thermolithotrophum	1	2	2	2	2	20	0	[2]
56	8738	species	Xanthobacter autotrophicus	1	2	2	2	2	20	0	[2]
57	8739	species	Olsenella sp. Marseille-P2300	1	2	2	2	2	20	0	[2]
58	8746	species	Synechococcus sp. PCC 7003	1	2	2	2	2	20	0	[2]
59	8754	species	Caulobacter vibrioides	5	2	2	2	2	20	0	[2, 2, 2, 2, 2]
60	8761	species	Candidatus Cloacimonas acidaminovorans	1	2	2	2	2	20	0	[2]
61	8764	species	Candidatus Nitrosoglobus terrae	1	2	2	2	2	20	0	[2]
62	8768	species	Thermomicrobium roseum	1	2	2	2	2	20	0	[2]
63	8770	species	Rhodoferax saidenbachensis	1	2	2	2	2	20	0	[2]
64	8783	species	Frankia sp.	1	2	2	2	2	20	0	[2]
65	8802	species	Rubinisphaera brasiliensis	1	2	2	2	2	20	0	[2]
66	8805	species	Synechococcus sp. CC9311	1	2	2	2	2	20	0	[2]
67	8806	species	Bartonella sp. A1379B	1	2	2	2	2	20	0	[2]
68	8809	species	Prosthecochloris sp. CIB 2401	1	2	2	2	2	20	0	[2]
69	8815	species	Acholeplasma granularum	1	2	2	2	2	20	0	[2]
70	8819	species	Arsenicicoccus sp. oral taxon 190	1	2	2	2	2	20	0	[2]
71	8820	species	Brevundimonas sp. LM2	1	2	2	2	2	20	0	[2]
72	8834	species	Coprothermobacter proteolyticus	1	2	2	2	2	20	0	[2]
73	8835	species	Meiothermus ruber	1	2	2	2	2	20	0	[2]
74	8842	species	Pseudanabaena sp. PCC 7367	1	2	2	2	2	20	0	[2]
75	8844	species	Tannerella forsythia	3	2	2	2	2	20	0	[2, 2, 2]
76	8849	species	Helicobacter mustelae	1	2	2	2	2	20	0	[2]
77	8854	species	Methanocaldococcus infernus	1	2	2	2	2	20	0	[2]
78	8855	species	Paracoccus contaminans	1	2	2	2	2	20	0	[2]
79	8856	species	Mesorhizobium ciceri	3	2	2	2	2	20	0	[2, 2, 2]
80	8867	species	Calditerrivibrio nitroreducens	1	2	2	2	2	20	0	[2]
81	8888	species	Candidatus Riesia sp. GBBU	1	2	2	2	2	20	0	[2]
82	8891	species	Methanobrevibacter sp. YE315	1	2	2	2	2	20	0	[2]
83	8892	species	Synechococcus sp. CC9902	1	2	2	2	2	20	0	[2]
84	8906	species	Magnetospira sp. QH-2	1	2	2	2	2	20	0	[2]
85	8907	species	Mobiluncus curtisii	1	2	2	2	2	20	0	[2]
86	8911	species	Geobacter anodireducens	1	2	2	2	2	20	0	[2]
87	8912	species	Flexistipes sinusarabici	1	2	2	2	2	20	0	[2]
88	8916	species	Fervidobacterium nodosum	1	2	2	2	2	20	0	[2]
89	8922	species	Chelatococcus daeguensis	1	2	2	2	2	20	0	[2]
90	8929	species	Maricaulis maris	1	2	2	2	2	20	0	[2]
91	8938	species	Acholeplasma oculi	1	2	2	2	2	20	0	[2]
92	8946	species	Thiobacillus denitrificans	1	2	2	2	2	20	0	[2]
93	8972	species	Magnetospirillum gryphiswaldense	1	2	2	2	2	20	0	[2]
94	8984	species	Geobacter uraniireducens	1	2	2	2	2	20	0	[2]
95	8986	species	Sphingomonas sp. NIC1	1	2	2	2	2	20	0	[2]
96	8999	species	Methanothermobacter thermautotrophicus	1	2	2	2	2	20	0	[2]
97	9005	species	Bosea sp. AS-1	1	2	2	2	2	20	0	[2]
98	9007	species	Agrobacterium rhizogenes	1	2	2	2	2	20	0	[2]
99	9009	species	Thiomicrospira aerophila	1	2	2	2	2	20	0	[2]
100	9017	species	Thermus brockianus	1	2	2	2	2	20	0	[2]
101	9022	species	Lysobacter enzymogenes	1	2	2	2	2	20	0	[2]
102	9028	species	Sphingorhabdus sp. M41	1	2	2	2	2	20	0	[2]
103	9035	species	Chlamydia muridarum	7	2	2	2	2	20	0	[2, 2, 2, 2, 2, 2, 2]
104	9040	species	Bifidobacterium actinocoloniiforme	1	2	2	2	2	20	0	[2]
105	9047	species	Mycobacterium chubuense	1	2	2	2	2	20	0	[2]
106	9048	species	Sphingobium indicum	1	2	2	2	2	20	0	[2]
107	9049	species	Methyloversatilis sp. RAC08	1	2	2	2	2	20	0	[2]
108	9052	species	Celeribacter marinus	1	2	2	2	2	20	0	[2]
109	9056	species	Spiroplasma clarkii	1	2	2	2	2	20	0	[2]
110	9066	species	Mycobacterium sp. NRRL B-3805	1	2	2	2	2	20	0	[2]
111	9075	species	Bartonella quintana	1	2	2	2	2	20	0	[2]
112	9077	species	Synechococcus sp. WH 8103	1	2	2	2	2	20	0	[2]
113	9083	species	Rhodobacteraceae bacterium QY30	1	2	2	2	2	20	0	[2]
114	9084	species	Intestinimonas butyriciproducens	1	2	2	2	2	20	0	[2]
115	9087	species	Kosmotoga olearia	1	2	2	2	2	20	0	[2]
116	9095	species	Mycobacterium sp. EPa45	1	2	2	2	2	20	0	[2]
117	9096	species	Muricauda lutaonensis	1	2	2	2	2	20	0	[2]
118	9100	species	Blastomonas sp. RAC04	1	2	2	2	2	20	0	[2]
119	9106	species	Onion yellows phytoplasma	1	2	2	2	2	20	0	[2]
120	9113	species	Treponema pedis	1	2	2	2	2	20	0	[2]
121	9126	species	Ectothiorhodospira sp. BSL-9	1	2	2	2	2	20	0	[2]
122	9137	species	Vitreoscilla filiformis	1	2	2	2	2	20	0	[2]
123	9142	species	Methanocaldococcus jannaschii	1	2	2	2	2	20	0	[2]
124	9148	species	Mucilaginibacter gotjawali	1	2	2	2	2	20	0	[2]
125	9149	species	Bifidobacterium breve	13	2	3	2	2	2.46	0.50	[3, 3, 3, 2, 2, 2, 2, 2, 2, 3, 2, 3, 3]
126	9151	species	Maribacter sp. 1_2014MBL_MicDiv	1	2	2	2	2	20	0	[2]
127	9152	species	Mycoplasma canadense	1	2	2	2	2	20	0	[2]
128	9154	species	Leptolyngbya sp. O-77	1	2	2	2	2	20	0	[2]
129	9167	species	Xanthomonas campestris	7	2	2	2	2	20	0	[2, 2, 2, 2, 2, 2, 2]
130	9172	species	Microbacterium sp. 1.5R	1	2	2	2	2	20	0	[2]
131	9178	species	Candidatus Riesia pediculicola	1	2	2	2	2	20	0	[2]
132	9180	species	Thermaerobacter marianensis	1	2	2	2	2	20	0	[2]
133	9181	species	Synechococcus sp. PCC 7117	1	2	2	2	2	20	0	[2]
134	9187	species	Microbacterium sp. PAMC 28756	1	2	2	2	2	20	0	[2]
135	9188	species	Frankia alni	1	2	2	2	2	20	0	[2]
136	9192	species	Muricauda ruestringensis	1	2	2	2	2	20	0	[2]
137	9194	species	Methanobrevibacter ruminantium	1	2	2	2	2	20	0	[2]
138	9199	species	Lutibacter sp. LPB0138	1	2	2	2	2	20	0	[2]
139	9201	species	Synechococcus sp. PCC 7502	1	2	2	2	2	20	0	[2]
140	9202	species	Treponema paraluiscuniculi	1	2	2	2	2	20	0	[2]
141	9207	species	Methanococcus aeolicus	1	2	2	2	2	20	0	[2]
142	9215	species	Anaerolineaceae bacterium oral taxon 439	1	2	2	2	2	20	0	[2]
143	9222	species	Formosa sp. Hel3_A1_48	1	2	2	2	2	20	0	[2]
144	9226	species	Sulfuricella denitrificans	1	2	2	2	2	20	0	[2]
145	9227	species	Mycobacterium rhodesiae	1	2	2	2	2	20	0	[2]
146	9230	species	Robiginitalea biformata	1	2	2	2	2	20	0	[2]
147	9232	species	Methanomethylovorans hollandica	1	2	2	2	2	20	0	[2]
148	9235	species	Planctomyces sp. SH-PL14	1	2	2	2	2	20	0	[2]
149	9242	species	Parascardovia denticolens	1	2	2	2	2	20	0	[2]
150	9247	species	Chlorobaculum limnaeum	1	2	2	2	2	20	0	[2]
151	9253	species	Luteimonas sp. 100111	1	2	2	2	2	20	0	[2]
152	9267	species	Pelagibaca abyssi	1	2	2	2	2	20	0	[2]
153	9268	species	Micrococcus luteus	1	2	2	2	2	20	0	[2]
154	9281	species	Comamonadaceae bacterium A1	1	2	2	2	2	20	0	[2]
155	9285	species	Acholeplasma laidlawii	1	2	2	2	2	20	0	[2]
156	9292	species	Thiomicrospira cyclica	1	2	2	2	2	20	0	[2]
157	9296	species	Helicobacter acinonychis	1	2	2	2	2	20	0	[2]
158	9298	species	Trueperella pyogenes	3	1	2	2	2	1.67	0.47	[2, 1, 2]
159	9301	species	Thermobaculum terrenum	1	2	2	2	2	20	0	[2]
160	9318	species	Sediminispirochaeta smaragdinae	1	2	2	2	2	20	0	[2]
161	9337	species	Rhodanobacter denitrificans	1	2	2	2	2	20	0	[2]
162	9351	species	'endosymbiont ''TC1'' of Trimyema compressum'	1	2	2	2	2	20	0	[2]
163	9364	species	Komagataeibacter hansenii	1	2	2	2	2	20	0	[2]
164	9370	species	Ammonifex degensii	1	2	2	2	2	20	0	[2]
165	9372	species	Chelativorans sp. BNC1	1	2	2	2	2	20	0	[2]
166	9376	species	Campylobacter avium	1	2	2	2	2	20	0	[2]
167	9381	species	Herminiimonas arsenitoxidans	1	2	2	2	2	20	0	[2]
168	9383	species	Candidatus Atelocyanobacterium thalassa	1	2	2	2	2	20	0	[2]
169	9386	species	Lacinutrix venerupis	1	2	2	2	2	20	0	[2]
170	9406	species	Loktanella vestfoldensis	1	2	2	2	2	20	0	[2]
171	9412	species	Salinispira pacifica	1	2	2	2	2	20	0	[2]
172	9422	species	Ureaplasma urealyticum	1	2	2	2	2	20	0	[2]
173	9426	species	Helicobacter sp. MIT 01-6242	1	2	2	2	2	20	0	[2]
174	9433	species	Alcanivorax dieselolei	1	2	2	2	2	20	0	[2]
175	9446	species	Caldilinea aerophila	1	2	2	2	2	20	0	[2]
176	9453	species	Tsukamurella paurometabola	1	2	2	2	2	20	0	[2]
177	9471	species	Magnetospirillum sp. XM-1	1	2	2	2	2	20	0	[2]
178	9477	species	Desulfatibacillum alkenivorans	1	2	2	2	2	20	0	[2]
179	9479	species	Sulfuritalea hydrogenivorans	1	2	2	2	2	20	0	[2]
180	9480	species	Leptolyngbya sp. PCC 7376	1	2	2	2	2	20	0	[2]
181	9486	species	Desulfurivibrio alkaliphilus	1	2	2	2	2	20	0	[2]
182	9487	species	Polaribacter sp. MED152	1	2	2	2	2	20	0	[2]
183	9488	species	Nitrosococcus oceani	1	2	2	2	2	20	0	[2]
184	9491	species	Roseibacterium elongatum	1	2	2	2	2	20	0	[2]
185	9497	species	Porphyrobacter neustonensis	1	2	2	2	2	20	0	[2]
186	9498	species	Syntrophothermus lipocalidus	1	2	2	2	2	20	0	[2]
187	9510	species	Proteiniphilum saccharofermentans	1	2	2	2	2	20	0	[2]
188	9512	species	Hymenobacter sp. DG25A	1	2	2	2	2	20	0	[2]
189	9518	species	Xanthomonas euvesicatoria	3	2	2	2	2	20	0	[2, 2, 2]
190	9535	species	Nitrosococcus watsonii	1	2	2	2	2	20	0	[2]
191	9536	species	Draconibacterium orientale	1	2	2	2	2	20	0	[2]
192	9540	species	Candidatus Paracaedibacter acanthamoebae	1	2	2	2	2	20	0	[2]
193	9541	species	Magnetospirillum magneticum	1	2	2	2	2	20	0	[2]
194	9543	species	Mycoplasma capricolum	11	2	2	2	2	20	0	[2, 2, 2, 2, 2, 2, 2, 2, 2, 2, 2]
195	9544	species	Thermus thermophilus	5	2	2	2	2	20	0	[2, 2, 2, 2, 2]
196	9549	species	Cyanothece sp. PCC 8802	1	2	2	2	2	20	0	[2]
197	9551	species	Sphingomonas sp. LM7	1	2	2	2	2	20	0	[2]
198	9554	species	Halopenitus persicus	1	2	2	2	2	20	0	[2]
199	9562	species	Syntrophobacter fumaroxidans	1	2	2	2	2	20	0	[2]
200	9577	species	Intrasporangium calvum	1	2	2	2	2	20	0	[2]
201	9582	species	Truepera radiovictrix	1	2	2	2	2	20	0	[2]
202	9583	species	Brevundimonas naejangsanensis	1	2	2	2	2	20	0	[2]
203	9609	species	Methanocaldococcus sp. FS406-22	1	2	2	2	2	20	0	[2]
204	9612	species	Xanthomonas sacchari	1	2	2	2	2	20	0	[2]
205	9622	species	Mycobacterium smegmatis	7	2	2	2	2	20	0	[2, 2, 2, 2, 2, 2, 2]
206	9623	species	Arthrobacter sp. IHBB 11108	1	2	2	2	2	20	0	[2]
207	9635	species	Persephonella marina	1	2	2	2	2	20	0	[2]
208	9637	species	Xanthomonas albilineans	1	2	2	2	2	20	0	[2]
209	9656	species	Nocardioides sp. JS614	1	2	2	2	2	20	0	[2]
210	9657	species	Nonlabens dokdonensis	1	2	2	2	2	20	0	[2]
211	9661	species	Pseudopropionibacterium propionicum	1	2	2	2	2	20	0	[2]
212	9665	species	'Synechococcus sp. JA-2-3B''a(2-13)'	1	2	2	2	2	20	0	[2]
213	9669	species	Haliscomenobacter hydrossis	1	2	2	2	2	20	0	[2]
214	9679	species	Desulfobulbus propionicus	1	2	2	2	2	20	0	[2]
215	9683	species	Xanthomonas hortorum	1	2	2	2	2	20	0	[2]
216	9710	species	Mycoplasma bovis	9	1	2	2	2	1.78	0.42	[2, 1, 2, 1, 2, 2, 2, 2, 2]
217	9712	species	Acholeplasma axanthum	1	2	2	2	2	20	0	[2]
218	9717	species	Betaproteobacteria bacterium GR16-43	1	2	2	2	2	20	0	[2]
219	9720	species	Luteipulveratus mongoliensis	1	2	2	2	2	20	0	[2]
220	9725	species	Bartonella sp. WD16.2	1	2	2	2	2	20	0	[2]
221	9726	species	Serinicoccus sp. JLT9	1	2	2	2	2	20	0	[2]
222	9732	species	Candidatus Phytoplasma australiense	3	2	2	2	2	20	0	[2, 2, 2]
223	9737	species	Prosthecochloris sp. GSB1	1	2	2	2	2	20	0	[2]
224	9740	species	Halorubrum trapanicum	1	2	2	2	2	20	0	[2]
225	9741	species	cyanobacterium endosymbiont of Epithemia turgida	1	2	2	2	2	20	0	[2]
226	9743	species	Methanothermobacter marburgensis	1	2	2	2	2	20	0	[2]
227	9745	species	Mycoplasma pullorum	1	2	2	2	2	20	0	[2]
228	9749	species	Acholeplasma palmae	1	2	2	2	2	20	0	[2]
229	9751	species	Treponema phagedenis	1	2	2	2	2	20	0	[2]
230	9760	species	Gloeocapsa sp. PCC 7428	1	2	2	2	2	20	0	[2]
231	9767	species	Mageeibacillus indolicus	1	2	2	2	2	20	0	[2]
232	9770	species	Methylobacillus flagellatus	1	2	2	2	2	20	0	[2]
233	9771	species	[Eubacterium] sulci	1	2	2	2	2	20	0	[2]
234	9775	species	Fluviicola taffensis	1	2	2	2	2	20	0	[2]
235	9793	species	Dyella japonica	1	2	2	2	2	20	0	[2]
236	9801	species	Sideroxydans lithotrophicus	1	2	2	2	2	20	0	[2]
237	9807	species	Bradyrhizobium oligotrophicum	1	2	2	2	2	20	0	[2]
238	9808	species	Methanobacterium sp. MB1	1	2	2	2	2	20	0	[2]
239	9815	species	Defluviimonas alba	1	2	2	2	2	20	0	[2]
240	9824	species	Anaeromyxobacter sp. Fw109-5	1	2	2	2	2	20	0	[2]
241	9825	species	Olsenella sp. oral taxon 807	1	2	2	2	2	20	0	[2]
242	9827	species	Candidatus Nitrosocosmicus exaquare	1	2	2	2	2	20	0	[2]
243	9833	species	Halorientalis sp. IM1011	1	2	2	2	2	20	0	[2]
244	9834	species	Denitrovibrio acetiphilus	1	2	2	2	2	20	0	[2]
245	9840	species	Halostagnicola larsenii	1	2	2	2	2	20	0	[2]
246	9841	species	Kribbella flavida	1	2	2	2	2	20	0	[2]
247	9851	species	Sphingorhabdus flavimaris	1	2	2	2	2	20	0	[2]
248	9855	species	Thermus oshimai	1	2	2	2	2	20	0	[2]
249	9862	species	Mycobacterium sp. JS623	1	2	2	2	2	20	0	[2]
250	9863	species	Martelella mediterranea	1	2	2	2	2	20	0	[2]
251	9867	species	Cyanothece sp. ATCC 51142	1	2	2	2	2	20	0	[2]
252	9868	species	Cnuibacter physcomitrellae	1	2	2	2	2	20	0	[2]
253	9870	species	Aequorivita sublithincola	1	2	2	2	2	20	0	[2]
254	9880	species	Devosia sp. H5989	1	2	2	2	2	20	0	[2]
255	9881	species	Halothiobacillus sp. LS2	1	2	2	2	2	20	0	[2]
256	9885	species	Croceibacter atlanticus	1	2	2	2	2	20	0	[2]
257	9890	species	Phycisphaerae bacterium SM-Chi-D1	1	2	2	2	2	20	0	[2]
258	9891	species	Petrotoga mobilis	1	2	2	2	2	20	0	[2]
259	9899	species	Mycobacterium sp. MCS	1	2	2	2	2	20	0	[2]
260	9909	species	Moorea producens	1	2	2	2	2	20	0	[2]
261	9920	species	Coriobacterium glomerans	1	2	2	2	2	20	0	[2]
262	9923	species	Xanthomonas citri	39	2	2	2	2	20	0	[2, 2, 2, 2, 2, 2, 2, 2, 2, 2, 2, 2, 2, 2, 2, 2, 2, 2, 2, 2, 2, 2, 2, 2, 2, 2, 2, 2, 2, 2, 2, 2, 2, 2, 2, 2, 2, 2, 2]
263	9924	species	Hydrogenobaculum sp. 3684	1	2	2	2	2	20	0	[2]
264	9928	species	Herminiimonas arsenicoxydans	1	2	2	2	2	20	0	[2]
265	9931	species	Sandaracinus amylolyticus	1	2	2	2	2	20	0	[2]
266	9936	species	Methanothermobacter wolfeii	1	2	2	2	2	20	0	[2]
267	9945	species	Frankia symbiont of Datisca glomerata	1	2	2	2	2	20	0	[2]
268	9955	species	Sphingomonas melonis	1	2	2	2	2	20	0	[2]
269	9959	species	Maribacter sp. HTCC2170	1	2	2	2	2	20	0	[2]
270	9966	species	Anaerolinea thermophila	1	2	2	2	2	20	0	[2]
271	9983	species	Brevundimonas subvibrioides	1	2	2	2	2	20	0	[2]
272	9990	species	Oenococcus oeni	1	2	2	2	2	20	0	[2]
273	9991	species	Waddlia chondrophila	1	2	2	2	2	20	0	[2]
274	9999	species	Methanocella conradii	1	2	2	2	2	20	0	[2]
275	10002	species	Methylocystis bryophila	1	2	2	2	2	20	0	[2]
276	10008	species	Methanothermobacter sp. CaT2	1	2	2	2	2	20	0	[2]
277	10009	species	Castellaniella defragrans	1	2	2	2	2	20	0	[2]
278	10011	species	Octadecabacter antarcticus	1	2	2	2	2	20	0	[2]
279	10029	species	Formosa sp. Hel1_33_131	1	2	2	2	2	20	0	[2]
280	10033	species	Sulfurospirillum halorespirans	1	2	2	2	2	20	0	[2]
281	10035	species	Mycobacterium vanbaalenii	1	2	2	2	2	20	0	[2]
282	10036	species	Adlercreutzia equolifaciens	1	2	2	2	2	20	0	[2]
283	10040	species	Bartonella ancashensis	1	2	2	2	2	20	0	[2]
284	10041	species	Variovorax boronicumulans	1	2	2	2	2	20	0	[2]
285	10042	species	Synechococcus sp. UTEX 2973	1	2	2	2	2	20	0	[2]
286	10045	species	Mesotoga prima	1	2	2	2	2	20	0	[2]
287	10048	species	Methanococcus voltae	1	2	2	2	2	20	0	[2]
288	10059	species	Variovorax paradoxus	3	2	2	2	2	20	0	[2, 2, 2]
289	10064	species	Microbacterium sp. TPU 3598	1	2	2	2	2	20	0	[2]
290	10066	species	methanogenic archaeon ISO4-H5	1	2	2	2	2	20	0	[2]
291	10073	species	Mycobacterium aurum	1	2	2	2	2	20	0	[2]
292	10076	species	Leptospira borgpetersenii	3	2	2	2	2	20	0	[2, 2, 2]
293	10077	species	Chlorobaculum tepidum	1	2	2	2	2	20	0	[2]
294	10081	species	Pelobacter carbinolicus	1	2	2	2	2	20	0	[2]
295	10083	species	Clavibacter michiganensis	5	2	2	2	2	20	0	[2, 2, 2, 2, 2]
296	10087	species	Bartonella vinsonii	1	2	2	2	2	20	0	[2]
297	10092	species	Caulobacter segnis	1	2	2	2	2	20	0	[2]
298	10104	species	Treponema sp. OMZ 838	1	2	2	2	2	20	0	[2]
299	10108	species	Lysobacter gummosus	1	2	2	2	2	20	0	[2]
300	10120	species	Janibacter indicus	1	2	2	2	2	20	0	[2]
301	10122	species	Palaeococcus pacificus	1	2	2	2	2	20	0	[2]
302	10141	species	Nakamurella multipartita	1	2	2	2	2	20	0	[2]
303	10143	species	Chlorobium limicola	1	2	2	2	2	20	0	[2]
304	10145	species	Microbacterium paludicola	1	2	2	2	2	20	0	[2]
305	10147	species	Brevundimonas sp. GW460-12-10-14-LB2	1	2	2	2	2	20	0	[2]
306	10153	species	Synechocystis sp. PCC 6803	7	2	2	2	2	20	0	[2, 2, 2, 2, 2, 2, 2]
307	10155	species	Desulfurella multipotens	1	2	2	2	2	20	0	[2]
308	10158	species	Cyanothece sp. PCC 8801	1	2	2	2	2	20	0	[2]
309	10161	species	Ruminiclostridium sp. KB18	1	2	2	2	2	20	0	[2]
310	10165	species	Methanobacterium lacus	1	2	2	2	2	20	0	[2]
311	10184	species	Hymenobacter sp. DG25B	1	2	2	2	2	20	0	[2]
312	10197	species	Cellulomonas fimi	1	2	2	2	2	20	0	[2]
313	10199	species	Scardovia inopinata	1	2	2	2	2	20	0	[2]
314	10202	species	Alcanivorax pacificus	1	2	2	2	2	20	0	[2]
315	10211	species	Treponema denticola	1	2	2	2	2	20	0	[2]
316	10233	species	Owenweeksia hongkongensis	1	2	2	2	2	20	0	[2]
317	10234	species	Fuerstia marisgermanicae	1	2	2	2	2	20	0	[2]
318	10242	species	Synechococcus sp. CC9605	1	2	2	2	2	20	0	[2]
319	10244	species	Oscillatoria nigro-viridis	1	2	2	2	2	20	0	[2]
320	10256	species	Synechococcus sp. SynAce01	1	2	2	2	2	20	0	[2]
321	10257	species	Hydrogenophaga sp. RAC07	1	2	2	2	2	20	0	[2]
322	10261	species	Dinoroseobacter shibae	1	2	2	2	2	20	0	[2]
323	10270	species	Pseudohongiella spirulinae	1	2	2	2	2	20	0	[2]
324	10277	species	Coriobacteriaceae bacterium 68-1-3	1	2	2	2	2	20	0	[2]
325	10279	species	Mucinivorans hirudinis	1	2	2	2	2	20	0	[2]
326	10282	species	Saccharophagus degradans	1	2	2	2	2	20	0	[2]
327	10285	species	Leptospira alstonii	1	2	2	2	2	20	0	[2]
328	10289	species	Bradyrhizobium sp. ORS 285	1	2	2	2	2	20	0	[2]
329	10295	species	Sphingomonas taxi	1	2	2	2	2	20	0	[2]
330	10298	species	halophilic archaeon DL31	1	2	2	2	2	20	0	[2]
331	10301	species	Acidimicrobium ferrooxidans	1	2	2	2	2	20	0	[2]
332	10302	species	Oceanithermus profundus	1	2	2	2	2	20	0	[2]
333	10310	species	Oceanicoccus sagamiensis	1	2	2	2	2	20	0	[2]
334	10318	species	Acidiphilium multivorum	1	2	2	2	2	20	0	[2]
335	10338	species	Methanothermococcus okinawensis	1	2	2	2	2	20	0	[2]
336	10339	species	Leptospira sp. Akiyami C	1	2	2	2	2	20	0	[2]
337	10341	species	Bartonella clarridgeiae	1	2	2	2	2	20	0	[2]
338	10370	species	Dictyoglomus turgidum	1	2	2	2	2	20	0	[2]
339	10374	species	Candidatus Desulforudis audaxviator	1	2	2	2	2	20	0	[2]
340	10379	species	Haloferax volcanii	1	2	2	2	2	20	0	[2]
341	10380	species	Turneriella parva	1	2	2	2	2	20	0	[2]
342	10386	species	Desulfomicrobium baculatum	1	2	2	2	2	20	0	[2]
343	10389	species	Methanobrevibacter smithii	1	2	2	2	2	20	0	[2]
344	10395	species	Maize bushy stunt phytoplasma	1	2	2	2	2	20	0	[2]
345	10396	species	Ilumatobacter coccineus	1	2	2	2	2	20	0	[2]
346	10412	species	Anaeromyxobacter sp. K	1	2	2	2	2	20	0	[2]
347	10419	species	Sphingomonas sp. MM-1	1	2	2	2	2	20	0	[2]
348	10420	species	Kangiella koreensis	1	2	2	2	2	20	0	[2]
349	10423	species	Thermus sp. CCB_US3_UF1	1	2	2	2	2	20	0	[2]
350	10431	species	Niabella soli	1	2	2	2	2	20	0	[2]
351	10432	species	Cyanothece sp. PCC 7425	1	2	2	2	2	20	0	[2]
352	10449	species	Cellulomonas flavigena	1	2	2	2	2	20	0	[2]
353	10451	species	Rufibacter sp. DG31D	1	2	2	2	2	20	0	[2]
354	10460	species	Mitsuaria sp. 7	1	2	2	2	2	20	0	[2]
355	10462	species	Pelodictyon luteolum	1	2	2	2	2	20	0	[2]
356	10463	species	Halorhodospira halophila	1	2	2	2	2	20	0	[2]
357	10468	species	Verrucomicrobia bacterium IMCC26134	1	2	2	2	2	20	0	[2]
358	10469	species	Geobacter daltonii	1	2	2	2	2	20	0	[2]
359	10476	species	Mycobacterium sp. WY10	1	2	2	2	2	20	0	[2]
360	10481	species	Sphingobium cloacae	1	2	2	2	2	20	0	[2]
361	10487	species	Stigmatella aurantiaca	1	2	2	2	2	20	0	[2]
362	10489	species	Bartonella apis	3	2	2	2	2	20	0	[2, 2, 2]
363	10493	species	Methanohalobium evestigatum	1	2	2	2	2	20	0	[2]
364	10496	species	Gordonia bronchialis	1	2	2	2	2	20	0	[2]
365	10524	species	Sulfitobacter pseudonitzschiae	1	2	2	2	2	20	0	[2]
366	10528	species	Methylocella silvestris	1	2	2	2	2	20	0	[2]
367	10530	species	Synechocystis sp. PCC 6714	1	2	2	2	2	20	0	[2]
368	10541	species	Acidithiobacillus caldus	3	2	2	2	2	20	0	[2, 2, 2]
369	10542	species	Chlorobaculum parvum	1	2	2	2	2	20	0	[2]
370	10550	species	Chlamydia trachomatis	75	1	3	2	2	24	0.26	[2, 2, 3, 2, 2, 2, 2, 2, 2, 2, 2, 2, 2, 2, 2, 2, 2, 2, 2, 2, 2, 2, 2, 2, 2, 2, 2, 2, 2, 2, 2, 2, 2, 2, 2, 2, 2, 2, 2, 2, 2, 2, 3, 2, 2, 2, 3, 2, 2, 3, 2, 2, 2, 2, 2, 2, 2, 2, 2, 2, 2, 2, 2, 2, 2, 2, 2, 2, 2, 2, 2, 1, 2, 2, 2]
371	10556	species	Candidatus Solibacter usitatus	1	2	2	2	2	20	0	[2]
372	10558	species	Acaryochloris marina	1	2	2	2	2	20	0	[2]
373	10567	species	Thermodesulfatator indicus	1	2	2	2	2	20	0	[2]
374	10568	species	Methanocaldococcus fervens	1	2	2	2	2	20	0	[2]
375	10572	species	Beggiatoa leptomitiformis	1	2	2	2	2	20	0	[2]
376	10580	species	Petrimonas mucosa	1	2	2	2	2	20	0	[2]
377	10581	species	Sphaerobacter thermophilus	1	2	2	2	2	20	0	[2]
378	10583	species	Fervidobacterium islandicum	1	2	2	2	2	20	0	[2]
379	10587	species	Rhizorhabdus dicambivorans	1	2	2	2	2	20	0	[2]
380	10589	species	Zobellia galactanivorans	1	2	2	2	2	20	0	[2]
381	10590	species	Beutenbergia cavernae	1	2	2	2	2	20	0	[2]
382	10592	species	Synechococcus sp. KORDI-49	1	2	2	2	2	20	0	[2]
383	10595	species	Sphingobium sp. MI1205	1	2	2	2	2	20	0	[2]
384	10596	species	Rathayibacter tritici	1	2	2	2	2	20	0	[2]
385	10600	species	Sphingomonas koreensis	1	2	2	2	2	20	0	[2]
386	10605	species	Janthinobacterium sp. Marseille	1	2	2	2	2	20	0	[2]
387	10606	species	Haloterrigena daqingensis	1	2	2	2	2	20	0	[2]
388	10612	species	Mycobacterium terrae	1	2	2	2	2	20	0	[2]
389	10631	species	Synechococcus sp. PCC 73109	1	2	2	2	2	20	0	[2]
390	10635	species	Acidobacteria bacterium KBS 96	1	2	2	2	2	20	0	[2]
391	10650	species	Bartonella sp. JB63	1	2	2	2	2	20	0	[2]
392	10653	species	Mycobacterium sp. djl-10	1	2	2	2	2	20	0	[2]
393	10655	species	Chlamydia suis	1	2	2	2	2	20	0	[2]
394	10660	species	Flavonifractor plautii	1	2	2	2	2	20	0	[2]
395	10661	species	Methanocaldococcus vulcanius	1	2	2	2	2	20	0	[2]
396	10666	species	Sulfurihydrogenibium azorense	1	2	2	2	2	20	0	[2]
397	10667	species	Halioglobus japonicus	1	2	2	2	2	20	0	[2]
398	10669	species	Hydrogenobaculum sp. SHO	1	2	2	2	2	20	0	[2]
399	10671	species	Streptococcus sp. I-G2	1	2	2	2	2	20	0	[2]
400	10678	species	Mycobacterium sp. JLS	1	2	2	2	2	20	0	[2]
401	10680	species	Hydrogenobaculum sp. Y04AAS1	1	2	2	2	2	20	0	[2]
402	10683	species	Methylophilus sp. TWE2	1	2	2	2	2	20	0	[2]
403	10684	species	Bradyrhizobium sp. BTAi1	1	2	2	2	2	20	0	[2]
404	10685	species	Rhodopseudomonas palustris	7	1	2	2	2	1.86	0.35	[1, 2, 2, 2, 2, 2, 2]
405	10689	species	Flavobacteriaceae bacterium 3519-10	1	2	2	2	2	20	0	[2]
406	10691	species	Advenella mimigardefordensis	1	2	2	2	2	20	0	[2]
407	10701	species	Mesorhizobium sp. B7	1	2	2	2	2	20	0	[2]
408	10713	species	Kangiella sediminilitoris	1	2	2	2	2	20	0	[2]
409	10719	species	Stackebrandtia nassauensis	1	2	2	2	2	20	0	[2]
410	10721	species	Murdochiella vaginalis	1	2	2	2	2	20	0	[2]
411	10735	species	Desulfohalobium retbaense	1	2	2	2	2	20	0	[2]
412	10736	species	Sulfurospirillum barnesii	1	2	2	2	2	20	0	[2]
413	10738	species	Roseiflexus sp. RS-1	1	2	2	2	2	20	0	[2]
414	10740	species	Halogeometricum borinquense	1	2	2	2	2	20	0	[2]
415	10744	species	Pseudodesulfovibrio aespoeensis	1	2	2	2	2	20	0	[2]
416	10745	species	Antarctobacter heliothermus	1	2	2	2	2	20	0	[2]
417	10758	species	Variovorax sp. PAMC 28711	1	2	2	2	2	20	0	[2]
418	10760	species	Candidatus Phytoplasma mali	1	2	2	2	2	20	0	[2]
419	10777	species	Alcanivorax xenomutans	1	2	2	2	2	20	0	[2]
420	10780	species	Bartonella australis	1	2	2	2	2	20	0	[2]
421	10781	species	Xanthomonas oryzae	25	1	2	2	2	1.96	0.20	[2, 2, 2, 2, 2, 1, 2, 2, 2, 2, 2, 2, 2, 2, 2, 2, 2, 2, 2, 2, 2, 2, 2, 2, 2]
422	10782	species	Synechococcus sp. PCC 8807	1	2	2	2	2	20	0	[2]
423	10783	species	Halobacteriovorax marinus	1	2	2	2	2	20	0	[2]
424	10789	species	Niabella ginsenosidivorans	1	2	2	2	2	20	0	[2]
425	10802	species	Halococcus morrhuae	1	2	2	2	2	20	0	[2]
426	10803	species	Mycobacterium sp. KMS	1	2	2	2	2	20	0	[2]
427	10826	species	Synechococcus sp. WH 8102	1	2	2	2	2	20	0	[2]
428	10831	species	Helicobacter typhlonius	1	2	2	2	2	20	0	[2]
429	10832	species	Stanieria sp. NIES-3757	1	2	2	2	2	20	0	[2]
430	10837	species	Mesoplasma chauliocola	1	2	2	2	2	20	0	[2]
431	10842	species	Candidatus Nucleicultrix amoebiphila	1	2	2	2	2	20	0	[2]
432	10854	species	Candidatus Desulfovibrio trichonymphae	1	2	2	2	2	20	0	[2]
433	10875	species	Mesorhizobium amorphae	1	2	2	2	2	20	0	[2]
434	10876	species	Cutibacterium granulosum	1	2	2	2	2	20	0	[2]
435	10877	species	Sphingopyxis sp. LPB0140	1	2	2	2	2	20	0	[2]
436	10880	species	Stanieria cyanosphaera	1	2	2	2	2	20	0	[2]
437	10886	species	Phoenicibacter massiliensis	1	2	2	2	2	20	0	[2]
438	10889	species	Rhodoferax ferrireducens	1	2	2	2	2	20	0	[2]
439	10905	species	Marinovum algicola	1	2	2	2	2	20	0	[2]
440	10917	species	Sedimenticola thiotaurini	1	2	2	2	2	20	0	[2]
441	10919	species	Helicobacter felis	1	2	2	2	2	20	0	[2]
442	10935	species	Mycobacterium thermoresistibile	1	2	2	2	2	20	0	[2]
443	10943	species	Planctopirus limnophila	1	2	2	2	2	20	0	[2]
444	10947	species	Croceicoccus marinus	1	2	2	2	2	20	0	[2]
445	10960	species	Acetomicrobium mobile	1	2	2	2	2	20	0	[2]
446	10967	species	Spiroplasma sabaudiense	1	2	2	2	2	20	0	[2]
447	10968	species	Bosea vaviloviae	1	2	2	2	2	20	0	[2]
448	10969	species	Kangiella geojedonensis	1	2	2	2	2	20	0	[2]
449	10975	species	Devriesea agamarum	1	2	2	2	2	20	0	[2]
450	10976	species	Candidatus Symbiobacter mobilis	1	2	2	2	2	20	0	[2]
451	10978	species	Methanotorris igneus	1	2	2	2	2	20	0	[2]
452	10980	species	Deferribacter desulfuricans	1	2	2	2	2	20	0	[2]
453	10981	species	Bdellovibrio bacteriovorus	5	1	2	2	2	1.60	0.49	[2, 2, 2, 1, 1]
454	10985	species	Spongiibacter sp. IMCC21906	1	2	2	2	2	20	0	[2]
455	10986	species	Meiothermus silvanus	1	2	2	2	2	20	0	[2]
456	10987	species	Sphingobium sp. EP60837	1	2	2	2	2	20	0	[2]
457	10989	species	Mesorhizobium opportunistum	1	2	2	2	2	20	0	[2]
458	11000	species	Cellvibrio sp. PSBB006	1	2	2	2	2	20	0	[2]
459	11002	species	Sphingobium herbicidovorans	1	2	2	2	2	20	0	[2]
460	11005	species	Mesorhizobium sp. WSM1497	1	2	2	2	2	20	0	[2]
461	11009	species	Polaromonas naphthalenivorans	1	2	2	2	2	20	0	[2]
462	11015	species	Chryseobacterium taklimakanense	1	2	2	2	2	20	0	[2]
463	11020	species	Desulfomicrobium orale	1	2	2	2	2	20	0	[2]
464	11022	species	Pelagibacterium halotolerans	1	2	2	2	2	20	0	[2]
465	11035	species	Candidatus Methylopumilus turicensis	1	2	2	2	2	20	0	[2]
466	11047	species	Sulfitobacter sp. AM1-D1	1	2	2	2	2	20	0	[2]
467	11048	species	Hippea maritima	1	2	2	2	2	20	0	[2]
468	11049	species	Streptococcus sp. I-P16	1	2	2	2	2	20	0	[2]
469	11058	species	Hydrogenobaculum sp. HO	1	2	2	2	2	20	0	[2]
470	11062	species	Sphingomonas sp. DC-6	1	2	2	2	2	20	0	[2]
471	11072	species	Seonamhaeicola sp. S2-3	1	2	2	2	2	20	0	[2]
472	11075	species	Xanthomonas alfalfae	1	2	2	2	2	20	0	[2]
473	11079	species	Bartonella grahamii	1	2	2	2	2	20	0	[2]
474	11087	species	Porphyromonas asaccharolytica	1	2	2	2	2	20	0	[2]
475	11098	species	Gemmatirosa kalamazoonesis	1	2	2	2	2	20	0	[2]
476	11108	species	Microbacterium sp. No. 7	1	2	2	2	2	20	0	[2]
477	11110	species	Kytococcus sedentarius	1	2	2	2	2	20	0	[2]
478	11120	species	Geobacter metallireducens	1	2	2	2	2	20	0	[2]
479	11123	species	Dietzia timorensis	1	2	2	2	2	20	0	[2]
480	11126	species	Brevundimonas vesicularis	1	2	2	2	2	20	0	[2]
481	11127	species	Methylovorus glucosotrophus	1	2	2	2	2	20	0	[2]
482	11136	species	Leptothrix cholodnii	1	2	2	2	2	20	0	[2]
483	11140	species	Lutibacter profundi	1	2	2	2	2	20	0	[2]
484	11141	species	Mycoplasma leachii	1	2	2	2	2	20	0	[2]
485	11143	species	Frankia casuarinae	1	2	2	2	2	20	0	[2]
486	11155	species	Sulfurospirillum multivorans	1	2	2	2	2	20	0	[2]
487	11157	species	Methylococcus capsulatus	1	2	2	2	2	20	0	[2]
488	11158	species	Haloferax mediterranei	1	2	2	2	2	20	0	[2]
489	11169	species	Ureaplasma parvum	7	2	2	2	2	20	0	[2, 2, 2, 2, 2, 2, 2]
490	11180	species	Mycobacterium neoaurum	1	2	2	2	2	20	0	[2]
491	11184	species	Aeromicrobium erythreum	1	2	2	2	2	20	0	[2]
492	11185	species	Candidatus Accumulibacter phosphatis	1	2	2	2	2	20	0	[2]
493	11187	species	Winogradskyella sp. PG-2	1	2	2	2	2	20	0	[2]
494	11193	species	Halothiobacillus neapolitanus	1	2	2	2	2	20	0	[2]
495	11194	species	Tannerella sp. oral taxon HOT-286	1	2	2	2	2	20	0	[2]
496	11199	species	Desulfuromonas sp. DDH964	1	2	2	2	2	20	0	[2]
497	11204	species	Roseiflexus castenholzii	1	2	2	2	2	20	0	[2]
498	11207	species	Xanthomonas fragariae	5	2	2	2	2	20	0	[2, 2, 2, 2, 2]
499	11210	species	Slackia heliotrinireducens	1	2	2	2	2	20	0	[2]
500	11222	species	Celeribacter indicus	1	2	2	2	2	20	0	[2]
501	11249	species	Mesorhizobium australicum	1	2	2	2	2	20	0	[2]
502	11255	species	Desulfuromonas soudanensis	1	2	2	2	2	20	0	[2]
503	11261	species	Xanthomonas axonopodis	1	2	2	2	2	20	0	[2]
504	11276	species	Mycobacterium sp. YC-RL4	1	2	2	2	2	20	0	[2]
505	11283	species	Microbacterium chocolatum	1	2	2	2	2	20	0	[2]
506	11284	species	Nitrosococcus halophilus	1	2	2	2	2	20	0	[2]
507	11285	species	Planktomarina temperata	1	2	2	2	2	20	0	[2]
508	11286	species	'Aster yellows witches''-broom phytoplasma'	1	2	2	2	2	20	0	[2]
509	11287	species	Runella slithyformis	1	2	2	2	2	20	0	[2]
510	11289	species	Mycobacterium sinense	1	2	2	2	2	20	0	[2]
511	11292	species	Methanocaldococcus bathoardescens	1	2	2	2	2	20	0	[2]
512	11303	species	Sphingobium baderi	1	2	2	2	2	20	0	[2]
513	11306	species	Bifidobacterium asteroides	1	2	2	2	2	20	0	[2]
514	11317	species	Nitratifractor salsuginis	1	2	2	2	2	20	0	[2]
515	11326	species	Mycobacterium vaccae	1	2	2	2	2	20	0	[2]
516	11328	species	Leptospira santarosai	1	2	2	2	2	20	0	[2]
517	11332	species	Comamonadaceae bacterium B1	1	2	2	2	2	20	0	[2]
518	11333	species	Synechococcus sp. JA-3-3Ab	1	2	2	2	2	20	0	[2]
519	11336	species	Magnetospirillum sp. ME-1	1	2	2	2	2	20	0	[2]
520	11339	species	Methylotenera mobilis	1	2	2	2	2	20	0	[2]
521	11356	species	Cellulomonas sp. PSBB021	1	2	2	2	2	20	0	[2]
522	11364	species	Candidatus Baumannia cicadellinicola	3	2	2	2	2	20	0	[2, 2, 2]
523	11366	species	Acidithiobacillus ferrivorans	1	2	2	2	2	20	0	[2]
524	11368	species	Kosmotoga pacifica	1	2	2	2	2	20	0	[2]
525	11371	species	Herbaspirillum hiltneri	1	2	2	2	2	20	0	[2]
526	11374	species	Dokdonella koreensis	1	2	2	2	2	20	0	[2]
527	11384	species	Thermus parvatiensis	1	2	2	2	2	20	0	[2]
528	11387	species	Tessaracoccus sp. T2.5-30	1	2	2	2	2	20	0	[2]
529	11389	species	Chelatococcus sp. CO-6	1	2	2	2	2	20	0	[2]
530	11391	species	Methanobrevibacter millerae	1	2	2	2	2	20	0	[2]
531	11392	species	Limnochorda pilosa	1	2	2	2	2	20	0	[2]
532	11395	species	Treponema pallidum	1	2	2	2	2	20	0	[2]
533	11406	species	Lacinutrix sp. 5H-3-7-4	1	2	2	2	2	20	0	[2]
534	11410	species	Polymorphum gilvum	1	2	2	2	2	20	0	[2]
535	11417	species	Mycobacterium pallens	1	2	2	2	2	20	0	[2]
536	11421	species	Synechococcus sp. WH 7803	1	2	2	2	2	20	0	[2]
537	11423	species	Cyanobium gracile	1	2	2	2	2	20	0	[2]
538	11428	species	Sphingobium sp. SYK-6	1	2	2	2	2	20	0	[2]
539	11435	species	Synechococcus sp. NIES-970	1	2	2	2	2	20	0	[2]
540	11445	species	Methanothermus fervidus	1	2	2	2	2	20	0	[2]
541	11448	species	Azospira oryzae	1	2	2	2	2	20	0	[2]
542	11449	species	Aquifex aeolicus	1	2	2	2	2	20	0	[2]
543	11450	species	Helicobacter bilis	1	2	2	2	2	20	0	[2]
544	11467	species	Gardnerella vaginalis	5	2	2	2	2	20	0	[2, 2, 2, 2, 2]
545	11468	species	Caulobacter henricii	1	2	2	2	2	20	0	[2]
546	11473	species	Caulobacter sp. K31	1	2	2	2	2	20	0	[2]
547	11480	species	Microbacterium sp. CGR1	1	2	2	2	2	20	0	[2]
548	11483	species	Blastopirellula marina	1	2	2	2	2	20	0	[2]
549	11484	species	Sphingomonas wittichii	1	2	2	2	2	20	0	[2]
550	11493	species	Frondihabitans sp. PAMC 28766	1	2	2	2	2	20	0	[2]
551	11499	species	Thermodesulfobium narugense	1	2	2	2	2	20	0	[2]
552	11500	species	Geobacter lovleyi	1	2	2	2	2	20	0	[2]
553	11503	species	Thermus aquaticus	1	2	2	2	2	20	0	[2]
554	11504	species	Roseovarius mucosus	1	2	2	2	2	20	0	[2]
555	11507	species	Hirschia baltica	1	2	2	2	2	20	0	[2]
556	11512	species	Luteibacter rhizovicinus	1	2	2	2	2	20	0	[2]
557	11516	species	'Leptospirillum sp. Group II ''CF-1'''	1	2	2	2	2	20	0	[2]
558	11524	species	Thioflavicoccus mobilis	1	2	2	2	2	20	0	[2]
559	11531	species	Mycobacterium fortuitum	1	2	2	2	2	20	0	[2]
560	11543	species	Tessaracoccus flavescens	1	2	2	2	2	20	0	[2]
561	11550	species	Campylobacter cuniculorum	1	2	2	2	2	20	0	[2]
562	11551	species	Limnohabitans sp. 103DPR2	1	2	2	2	2	20	0	[2]
563	11556	species	Haliangium ochraceum	1	2	2	2	2	20	0	[2]
564	11558	species	Stenotrophomonas rhizophila	1	2	2	2	2	20	0	[2]
565	11563	species	Mycobacterium litorale	1	2	2	2	2	20	0	[2]
566	11567	species	Treponema putidum	1	2	2	2	2	20	0	[2]
567	11571	species	Algibacter alginicilyticus	1	2	2	2	2	20	0	[2]
568	11577	species	Mycobacterium goodii	1	2	2	2	2	20	0	[2]
569	11583	species	Confluentimicrobium sp. EMB200-NS6	1	2	2	2	2	20	0	[2]
570	11584	species	Maribacter sp. B1	1	2	2	2	2	20	0	[2]
571	11588	species	Alkalilimnicola ehrlichii	1	2	2	2	2	20	0	[2]
572	11589	species	Pusillimonas sp. T7-7	1	2	2	2	2	20	0	[2]
573	11597	species	Devosia sp. A16	1	2	2	2	2	20	0	[2]
574	8528	species	Mycoplasma agalactiae	2	2	2	2	2	20	0	[2, 2]
575	8583	species	Geobacter sulfurreducens	2	2	2	2	2	20	0	[2, 2]
576	8593	species	Helicobacter pylori	98	1	2	2	2	1.90	0.30	[2, 2, 2, 2, 2, 2, 2, 2, 2, 2, 2, 2, 2, 2, 2, 2, 2, 2, 2, 2, 2, 2, 1, 2, 2, 2, 2, 2, 2, 2, 2, 2, 1, 1, 2, 2, 2, 2, 2, 2, 2, 2, 2, 2, 2, 2, 2, 2, 2, 2, 2, 2, 2, 2, 2, 2, 2, 2, 2, 2, 2, 2, 2, 2, 2, 2, 2, 2, 2, 2, 2, 2, 2, 2, 2, 2, 1, 2, 2, 2, 2, 2, 2, 2, 2, 2, 2, 1, 1, 1, 1, 1, 1, 2, 2, 2, 2, 2]
577	8607	species	Terriglobus roseus	4	2	2	2	2	20	0	[2, 2, 2, 2]
578	8614	species	Synechococcus elongatus	2	2	2	2	2	20	0	[2, 2]
579	8622	species	Xanthomonas fuscans	4	2	2	2	2	20	0	[2, 2, 2, 2]
580	8631	species	Mycoplasma mycoides	14	1	2	2	2	1.93	0.26	[2, 2, 2, 2, 2, 2, 2, 2, 2, 2, 2, 2, 1, 2]
581	8709	species	Desulfurella acetivorans	2	2	2	2	2	20	0	[2, 2]
582	8713	species	Helicobacter cetorum	2	2	2	2	2	20	0	[2, 2]
583	8742	species	Leptospira interrogans	14	2	2	2	2	20	0	[2, 2, 2, 2, 2, 2, 2, 2, 2, 2, 2, 2, 2, 2]
584	8743	species	Lawsonia intracellularis	2	2	2	2	2	20	0	[2, 2]
585	8752	species	Mycoplasma synoviae	2	2	2	2	2	20	0	[2, 2]
586	8808	species	Xanthomonas gardneri	2	2	2	2	2	20	0	[2, 2]
587	8939	species	Xanthomonas perforans	2	2	2	2	2	20	0	[2, 2]
588	9013	species	Mycobacterium gilvum	2	2	2	2	2	20	0	[2, 2]
589	9041	species	Mycoplasma putrefaciens	2	2	2	2	2	20	0	[2, 2]
590	9139	species	Mycoplasma gallisepticum	12	2	2	2	2	20	0	[2, 2, 2, 2, 2, 2, 2, 2, 2, 2, 2, 2]
591	9234	species	Acidithiobacillus ferrooxidans	2	2	2	2	2	20	0	[2, 2]
592	9335	species	Ralstonia mannitolilytica	2	2	2	2	2	20	0	[2, 2]
593	9348	species	Haloquadratum walsbyi	2	2	2	2	2	20	0	[2, 2]
594	9393	species	Candidatus Tremblaya princeps	2	2	2	2	2	20	0	[2, 2]
595	9470	species	Bartonella tribocorum	2	2	2	2	2	20	0	[2, 2]
596	9515	species	Microcystis aeruginosa	4	2	2	2	2	20	0	[2, 2, 2, 2]
597	9607	species	Lawsonella clevelandensis	2	2	2	2	2	20	0	[2, 2]
598	9630	species	Mycoplasma fermentans	2	2	2	2	2	20	0	[2, 2]
599	9889	species	Anaeromyxobacter dehalogenans	2	2	2	2	2	20	0	[2, 2]
600	9942	species	Treponema primitia	2	2	2	2	2	20	0	[2, 2]
601	9958	species	Mesorhizobium loti	2	2	2	2	2	20	0	[2, 2]
602	10157	species	Chlorobium phaeobacteroides	2	2	2	2	2	20	0	[2, 2]
603	10188	species	Fervidobacterium pennivorans	2	2	2	2	2	20	0	[2, 2]
604	10193	species	Xanthomonas vesicatoria	2	2	2	2	2	20	0	[2, 2]
605	10323	species	Mycobacterium immunogenum	2	2	2	2	2	20	0	[2, 2]
606	10358	species	Xylella fastidiosa	14	2	2	2	2	20	0	[2, 2, 2, 2, 2, 2, 2, 2, 2, 2, 2, 2, 2, 2]
607	10447	species	Helicobacter cinaedi	2	2	2	2	2	20	0	[2, 2]
608	10585	species	Spirochaeta thermophila	2	2	2	2	2	20	0	[2, 2]
609	10726	species	Mycobacterium phlei	2	2	2	2	2	20	0	[2, 2]
610	10742	species	Mycoplasma arginini	2	2	2	2	2	20	0	[2, 2]
611	10829	species	Bartonella bacilliformis	2	2	2	2	2	20	0	[2, 2]
612	10838	species	Tepidanaerobacter acetatoxydans	2	2	2	2	2	20	0	[2, 2]
613	10916	species	Candidatus Azobacteroides pseudotrichonymphae	2	2	2	2	2	20	0	[2, 2]
614	11014	species	Xanthomonas translucens	2	2	2	2	2	20	0	[2, 2]
615	11133	species	Leptospira biflexa	4	2	2	2	2	20	0	[2, 2, 2, 2]
616	11148	species	Pandoraea thiooxydans	2	2	2	2	2	20	0	[2, 2]
617	11197	species	Mycoplasma californicum	2	2	2	2	2	20	0	[2, 2]
618	11203	species	Mycoplasma hominis	4	1	2	2	2	1.75	0.43	[2, 2, 1, 2]
619	11226	species	Lysobacter capsici	2	2	2	2	2	20	0	[2, 2]
620	11230	species	Mesoplasma florum	2	2	2	2	2	20	0	[2, 2]
621	11237	species	Rathayibacter toxicus	2	2	2	2	2	20	0	[2, 2]
622	11265	species	Marinobacter salarius	2	1	3		2	20	10	[1, 3]
623	11299	species	Bradyrhizobium japonicum	6	1	2	2	2	1.67	0.47	[1, 1, 2, 2, 2, 2]
624	11331	species	Bartonella henselae	4	2	2	2	2	20	0	[2, 2, 2, 2]
625	11348	species	Leptospirillum ferriphilum	2	2	2	2	2	20	0	[2, 2]
626	11354	species	Wigglesworthia glossinidia	2	2	2	2	2	20	0	[2, 2]
627	11453	species	Propionibacterium freudenreichii	4	2	2	2	2	20	0	[2, 2, 2, 2]
three rrs in species
n°	id	rank	name	childcount	min	max	mode	median	mean	stddev	sum16slist
1	8488	species	Alcanivorax borkumensis	1	3	3	3	3	30	0	[3]
2	8491	species	Bordetella pertussis	315	3	4	3	3	31	8	[3, 3, 3, 3, 3, 3, 3, 3, 3, 3, 3, 3, 3, 3, 3, 3, 3, 3, 3, 3, 3, 3, 3, 3, 3, 3, 3, 3, 3, 3, 3, 3, 3, 3, 3, 3, 3, 3, 3, 3, 3, 3, 3, 3, 3, 3, 3, 3, 3, 3, 3, 3, 3, 3, 4, 3, 3, 3, 3, 4, 3, 3, 3, 3, 3, 3, 3, 3, 3, 3, 3, 3, 3, 3, 3, 3, 3, 3, 3, 3, 3, 3, 3, 3, 3, 3, 3, 3, 3, 3, 3, 3, 3, 3, 3, 3, 3, 3, 3, 3, 3, 3, 3, 3, 3, 3, 3, 3, 3, 3, 3, 3, 3, 3, 3, 3, 3, 3, 3, 3, 3, 3, 3, 3, 3, 3, 3, 3, 3, 3, 3, 3, 3,…
3	8492	species	Bordetella bronchiseptica	5	3	3	3	3	30	0	[3, 3, 3, 3, 3]
4	8497	species	Brucella melitensis	27	3	3	3	3	30	0	[3, 3, 3, 3, 3, 3, 3, 3, 3, 3, 3, 3, 3, 3, 3, 3, 3, 3, 3, 3, 3, 3, 3, 3, 3, 3, 3]
5	8515	species	Ndongobacter massiliensis	1	3	3	3	3	30	0	[3]
6	8523	species	Capnocytophaga sp. H4358	1	3	3	3	3	30	0	[3]
7	8526	species	Brucella suis	15	3	3	3	3	30	0	[3, 3, 3, 3, 3, 3, 3, 3, 3, 3, 3, 3, 3, 3, 3]
8	8532	species	Francisella sp. MA067296	1	3	3	3	3	30	0	[3]
9	8537	species	Methylomonas denitrificans	1	3	3	3	3	30	0	[3]
10	8546	species	Methanosarcina sp. WH1	1	3	3	3	3	30	0	[3]
11	8552	species	Methanocella arvoryzae	1	3	3	3	3	30	0	[3]
12	8553	species	Brachybacterium ginsengisoli	1	3	3	3	3	30	0	[3]
13	8554	species	Zymomonas mobilis	9	2	3	3	3	2.78	0.42	[3, 3, 2, 3, 3, 2, 3, 3, 3]
14	8562	species	Brucella sp. 09RB8471	1	3	3	3	3	30	0	[3]
15	8572	species	Actinoplanes friuliensis	1	3	3	3	3	30	0	[3]
16	8581	species	Mucilaginibacter sp. BJC16-A31	1	3	3	3	3	30	0	[3]
17	8600	species	Pelodictyon phaeoclathratiforme	1	3	3	3	3	30	0	[3]
18	8610	species	Brucella ovis	1	3	3	3	3	30	0	[3]
19	8612	species	Actinoalloteichus sp. ADI127-7	1	3	3	3	3	30	0	[3]
20	8627	species	Methanosphaerula palustris	1	3	3	3	3	30	0	[3]
21	8651	species	Shinella sp. HZN7	1	3	3	3	3	30	0	[3]
22	8688	species	Campylobacter iguaniorum	3	3	3	3	3	30	0	[3, 3, 3]
23	8689	species	Rhodovulum sp. MB263	1	3	3	3	3	30	0	[3]
24	8690	species	Cellulosimicrobium cellulans	1	3	3	3	3	30	0	[3]
25	8695	species	Marinithermus hydrothermalis	1	3	3	3	3	30	0	[3]
26	8704	species	Campylobacter sp. RM6137	1	3	3	3	3	30	0	[3]
27	8710	species	Flavobacteriaceae bacterium UJ101	1	3	3	3	3	30	0	[3]
28	8714	species	Acetobacter aceti	1	3	3	3	3	30	0	[3]
29	8722	species	Verrucosispora maris	1	3	3	3	3	30	0	[3]
30	8735	species	Methylomicrobium alcaliphilum	1	3	3	3	3	30	0	[3]
31	8741	species	Caldicellulosiruptor obsidiansis	1	3	3	3	3	30	0	[3]
32	8745	species	Paracoccus denitrificans	1	3	3	3	3	30	0	[3]
33	8747	species	Rhizobium sp. N324	1	3	3	3	3	30	0	[3]
34	8758	species	Methanocorpusculum labreanum	1	3	3	3	3	30	0	[3]
35	8771	species	Capnocytophaga stomatis	1	3	3	3	3	30	0	[3]
36	8772	species	Oscillatoria acuminata	1	3	3	3	3	30	0	[3]
37	8775	species	Gramella sp. LPB0144	1	3	3	3	3	30	0	[3]
38	8780	species	Zunongwangia profunda	1	3	3	3	3	30	0	[3]
39	8790	species	Bordetella sp. H567	1	3	3	3	3	30	0	[3]
40	8793	species	Thermovibrio ammonificans	1	3	3	3	3	30	0	[3]
41	8795	species	Asticcacaulis excentricus	1	3	3	3	3	30	0	[3]
42	8800	species	Caldicellulosiruptor owensensis	1	3	3	3	3	30	0	[3]
43	8801	species	Hymenobacter sp. PAMC 26554	1	3	3	3	3	30	0	[3]
44	8804	species	Nitratiruptor sp. SB155-2	1	3	3	3	3	30	0	[3]
45	8814	species	Brucella sp. 141012304	1	3	3	3	3	30	0	[3]
46	8816	species	Sphingobium sp. C1	1	3	3	3	3	30	0	[3]
47	8825	species	Sphingobium japonicum	1	3	3	3	3	30	0	[3]
48	8827	species	Marinobacter sp. BSs20148	1	3	3	3	3	30	0	[3]
49	8828	species	Spirochaeta africana	1	3	3	3	3	30	0	[3]
50	8832	species	Propionibacterium sp. oral taxon 193	1	3	3	3	3	30	0	[3]
51	8833	species	Isosphaera pallida	1	3	3	3	3	30	0	[3]
52	8843	species	Paenalcaligenes hominis	1	3	3	3	3	30	0	[3]
53	8845	species	Mycobacterium dioxanotrophicus	1	3	3	3	3	30	0	[3]
54	8866	species	Catenulispora acidiphila	1	3	3	3	3	30	0	[3]
55	8873	species	Natrinema sp. J7-2	1	3	3	3	3	30	0	[3]
56	8879	species	Ottowia sp. oral taxon 894	1	3	3	3	3	30	0	[3]
57	8884	species	Rothia aeria	1	3	3	3	3	30	0	[3]
58	8890	species	Rhizobium etli	7	3	3	3	3	30	0	[3, 3, 3, 3, 3, 3, 3]
59	8896	species	Flavisolibacter sp. LCS9	1	3	3	3	3	30	0	[3]
60	8910	species	Francisella sp. CA97-1460	1	3	3	3	3	30	0	[3]
61	8917	species	Campylobacter pinnipediorum	5	3	3	3	3	30	0	[3, 3, 3, 3, 3]
62	8919	species	Beijerinckia indica	1	3	3	3	3	30	0	[3]
63	8923	species	Sinorhizobium sp. RAC02	1	3	3	3	3	30	0	[3]
64	8935	species	Sphingobium sp. YBL2	1	3	3	3	3	30	0	[3]
65	8943	species	Limnohabitans sp. 63ED37-2	1	3	3	3	3	30	0	[3]
66	8949	species	Halorubrum lacusprofundi	1	3	3	3	3	30	0	[3]
67	8950	species	Actinomyces oris	1	3	3	3	3	30	0	[3]
68	8951	species	Herbaspirillum frisingense	1	3	3	3	3	30	0	[3]
69	8958	species	Microterricola viridarii	1	3	3	3	3	30	0	[3]
70	8961	species	Novosphingobium pentaromativorans	1	3	3	3	3	30	0	[3]
71	8968	species	Corynebacterium urealyticum	3	3	3	3	3	30	0	[3, 3, 3]
72	8969	species	Spirosoma rigui	1	3	3	3	3	30	0	[3]
73	8970	species	Rhizobium sp. N1314	1	3	3	3	3	30	0	[3]
74	8975	species	Rhizobium sp. N6212	1	3	3	3	3	30	0	[3]
75	8983	species	Methylotenera versatilis	1	3	3	3	3	30	0	[3]
76	8985	species	Thiocystis violascens	1	3	3	3	3	30	0	[3]
77	8997	species	Brucella microti	1	3	3	3	3	30	0	[3]
78	9006	species	Corynebacterium sphenisci	1	3	3	3	3	30	0	[3]
79	9014	species	Campylobacter hominis	1	3	3	3	3	30	0	[3]
80	9018	species	Labrenzia sp. VG12	1	3	3	3	3	30	0	[3]
81	9019	species	Brachybacterium sp. VM2412	1	3	3	3	3	30	0	[3]
82	9027	species	Herbaspirillum sp. meg3	1	3	3	3	3	30	0	[3]
83	9057	species	Capnocytophaga sp. H2931	1	3	3	3	3	30	0	[3]
84	9063	species	Tenacibaculum jejuense	1	3	3	3	3	30	0	[3]
85	9070	species	Gordonia sp. KTR9	1	3	3	3	3	30	0	[3]
86	9086	species	Thermovirga lienii	1	3	3	3	3	30	0	[3]
87	9088	species	Rhizobium sp. NT-26	1	3	3	3	3	30	0	[3]
88	9094	species	Pleurocapsa minor	1	3	3	3	3	30	0	[3]
89	9102	species	Caldicellulosiruptor kristjanssonii	1	3	3	3	3	30	0	[3]
90	9121	species	Corynebacterium falsenii	1	3	3	3	3	30	0	[3]
91	9128	species	Marinitoga piezophila	1	3	3	3	3	30	0	[3]
92	9129	species	Frankia inefficax	1	3	3	3	3	30	0	[3]
93	9133	species	Bernardetia litoralis	1	3	3	3	3	30	0	[3]
94	9134	species	Methanohalophilus mahii	1	3	3	3	3	30	0	[3]
95	9138	species	Taylorella equigenitalis	7	3	3	3	3	30	0	[3, 3, 3, 3, 3, 3, 3]
96	9143	species	Vulgatibacter incomptus	1	3	3	3	3	30	0	[3]
97	9145	species	Natrinema pellirubrum	1	3	3	3	3	30	0	[3]
98	9153	species	Methanosarcina lacustris	1	3	3	3	3	30	0	[3]
99	9156	species	Myxococcus stipitatus	1	3	3	3	3	30	0	[3]
100	9157	species	Rhizobium sp. N1341	1	3	3	3	3	30	0	[3]
101	9173	species	Corynebacterium aurimucosum	1	3	3	3	3	30	0	[3]
102	9184	species	Methanosarcina vacuolata	1	3	3	3	3	30	0	[3]
103	9198	species	Candidatus Kinetoplastibacterium oncopeltii	1	3	3	3	3	30	0	[3]
104	9210	species	Akkermansia glycaniphila	1	3	3	3	3	30	0	[3]
105	9217	species	Novosphingobium sp. PP1Y	1	3	3	3	3	30	0	[3]
106	9229	species	Methanosarcina sp. Kolksee	1	3	3	3	3	30	0	[3]
107	9231	species	Alcaligenes faecalis	3	3	3	3	3	30	0	[3, 3, 3]
108	9238	species	Candidatus Liberibacter americanus	1	3	3	3	3	30	0	[3]
109	9272	species	Actinoalloteichus sp. GBA129-24	1	3	3	3	3	30	0	[3]
110	9277	species	Salinivirga cyanobacteriivorans	1	3	3	3	3	30	0	[3]
111	9283	species	Xylanimonas cellulosilytica	1	3	3	3	3	30	0	[3]
112	9284	species	Nonlabens sediminis	1	3	3	3	3	30	0	[3]
113	9302	species	Sediminicola sp. YIK13	1	3	3	3	3	30	0	[3]
114	9311	species	Paludisphaera borealis	1	3	3	3	3	30	0	[3]
115	9314	species	Bordetella petrii	1	3	3	3	3	30	0	[3]
116	9316	species	Methanobrevibacter sp. AbM4	1	3	3	3	3	30	0	[3]
117	9321	species	Rhodoferax antarcticus	1	3	3	3	3	30	0	[3]
118	9326	species	Bordetella holmesii	5	3	3	3	3	30	0	[3, 3, 3, 3, 3]
119	9329	species	Actinomyces gaoshouyii	1	3	3	3	3	30	0	[3]
120	9331	species	Pseudomonas alcaligenes	1	3	3	3	3	30	0	[3]
121	9339	species	Methylomonas methanica	1	3	3	3	3	30	0	[3]
122	9350	species	Fibrella sp. ES10-3-2-2	1	3	3	3	3	30	0	[3]
123	9352	species	Prevotella enoeca	1	3	3	3	3	30	0	[3]
124	9356	species	Bordetella genomosp. 13	1	3	3	3	3	30	0	[3]
125	9357	species	Labrenzia sp. CP4	1	3	3	3	3	30	0	[3]
126	9366	species	Ethanoligenens harbinense	1	3	3	3	3	30	0	[3]
127	9373	species	Cryptobacterium curtum	1	3	3	3	3	30	0	[3]
128	9377	species	Kutzneria albida	1	3	3	3	3	30	0	[3]
129	9378	species	Gramella flava	1	3	3	3	3	30	0	[3]
130	9391	species	Bordetella hinzii	3	3	3	3	3	30	0	[3, 3, 3]
131	9399	species	Amycolatopsis methanolica	1	3	3	3	3	30	0	[3]
132	9409	species	Candidatus Ishikawaella capsulata	1	3	3	3	3	30	0	[3]
133	9415	species	Sphaerochaeta coccoides	1	3	3	3	3	30	0	[3]
134	9417	species	Dermacoccus nishinomiyaensis	1	3	3	3	3	30	0	[3]
135	9427	species	Mahella australiensis	1	3	3	3	3	30	0	[3]
136	9432	species	Rhizobium sp. TAL182	1	3	3	3	3	30	0	[3]
137	9437	species	Campylobacter curvus	1	3	3	3	3	30	0	[3]
138	9440	species	Candidatus Tachikawaea gelatinosa	1	3	3	3	3	30	0	[3]
139	9441	species	Candidatus Liberibacter africanus	1	3	3	3	3	30	0	[3]
140	9447	species	Candidatus Kinetoplastibacterium galatii	1	3	3	3	3	30	0	[3]
141	9454	species	Curtobacterium sp. BH-2-1-1	1	3	3	3	3	30	0	[3]
142	9458	species	Nocardia cyriacigeorgica	1	3	3	3	3	30	0	[3]
143	9492	species	Bacteroidales bacterium CF	1	3	3	3	3	30	0	[3]
144	9499	species	Stenotrophomonas acidaminiphila	1	3	3	3	3	30	0	[3]
145	9500	species	Microbulbifer thermotolerans	1	3	3	3	3	30	0	[3]
146	9504	species	Tatlockia micdadei	3	3	3	3	3	30	0	[3, 3, 3]
147	9505	species	Salinispora tropica	1	3	3	3	3	30	0	[3]
148	9509	species	Bifidobacterium bifidum	5	2	3	3	3	2.80	0.40	[3, 3, 3, 2, 3]
149	9511	species	Syntrophomonas wolfei	1	3	3	3	3	30	0	[3]
150	9523	species	Brachybacterium sp. P6-10-X1	1	3	3	3	3	30	0	[3]
151	9524	species	Candidatus Liberibacter asiaticus	5	3	3	3	3	30	0	[3, 3, 3, 3, 3]
152	9525	species	Blastococcus saxobsidens	1	3	3	3	3	30	0	[3]
153	9527	species	Nocardia soli	1	3	3	3	3	30	0	[3]
154	9537	species	Sulfurospirillum sp. SL2-1	1	3	3	3	3	30	0	[3]
155	9553	species	Sphingobium sp. TKS	1	3	3	3	3	30	0	[3]
156	9556	species	Azorhizobium caulinodans	1	3	3	3	3	30	0	[3]
157	9566	species	Modestobacter marinus	1	3	3	3	3	30	0	[3]
158	9567	species	Defluviitoga tunisiensis	1	3	3	3	3	30	0	[3]
159	9581	species	Aminobacterium colombiense	1	3	3	3	3	30	0	[3]
160	9593	species	Deinococcus puniceus	1	3	3	3	3	30	0	[3]
161	9594	species	Bordetella flabilis	1	3	3	3	3	30	0	[3]
162	9598	species	Dehalobacter sp. CF	1	3	3	3	3	30	0	[3]
163	9600	species	Geobacter pickeringii	1	3	3	3	3	30	0	[3]
164	9601	species	Cryobacterium sp. LW097	1	3	3	3	3	30	0	[3]
165	9602	species	Acidovorax citrulli	1	3	3	3	3	30	0	[3]
166	9605	species	Chondrocystis sp. NIES-4102	1	3	3	3	3	30	0	[3]
167	9621	species	Alloactinosynnema sp. L-07	1	3	3	3	3	30	0	[3]
168	9641	species	Rhizobium leguminosarum	11	3	3	3	3	30	0	[3, 3, 3, 3, 3, 3, 3, 3, 3, 3, 3]
169	9645	species	Pseudomonas sp. S-6-2	1	3	3	3	3	30	0	[3]
170	9650	species	Bifidobacterium scardovii	1	3	3	3	3	30	0	[3]
171	9651	species	Candidatus Hamiltonella defensa	1	3	3	3	3	30	0	[3]
172	9662	species	Isoptericola variabilis	1	3	3	3	3	30	0	[3]
173	9668	species	Calothrix sp. PCC 7507	1	3	3	3	3	30	0	[3]
174	9674	species	Stenotrophomonas sp. LM091	1	3	3	3	3	30	0	[3]
175	9680	species	Blastochloris viridis	3	3	3	3	3	30	0	[3, 3, 3]
176	9681	species	Gordonia terrae	1	3	3	3	3	30	0	[3]
177	9687	species	Saprospira grandis	1	3	3	3	3	30	0	[3]
178	9688	species	Campylobacter ureolyticus	1	3	3	3	3	30	0	[3]
179	9690	species	Micromonospora aurantiaca	1	3	3	3	3	30	0	[3]
180	9694	species	Dichelobacter nodosus	1	3	3	3	3	30	0	[3]
181	9705	species	Pseudonocardia sp. HH130630-07	1	3	3	3	3	30	0	[3]
182	9713	species	Acidovorax sp. RAC01	1	3	3	3	3	30	0	[3]
183	9715	species	Legionella oakridgensis	1	3	3	3	3	30	0	[3]
184	9719	species	Haloarcula sp. CBA1115	1	3	3	3	3	30	0	[3]
185	9736	species	Psychroflexus torquis	1	3	3	3	3	30	0	[3]
186	9738	species	Hymenobacter sedentarius	1	3	3	3	3	30	0	[3]
187	9754	species	Rhodobacter sp. LPB0142	1	3	3	3	3	30	0	[3]
188	9759	species	Agrobacterium sp. RAC06	1	3	3	3	3	30	0	[3]
189	9776	species	Capnocytophaga cynodegmi	1	3	3	3	3	30	0	[3]
190	9777	species	Cyanobium sp. NIES-981	1	3	3	3	3	30	0	[3]
191	9786	species	Dehalobacter sp. DCA	1	3	3	3	3	30	0	[3]
192	9788	species	Leptolyngbya sp. NIES-3755	1	3	3	3	3	30	0	[3]
193	9789	species	Brucella vulpis	1	3	3	3	3	30	0	[3]
194	9791	species	Arenibacter algicola	1	3	3	3	3	30	0	[3]
195	9792	species	Halomicrobium mukohataei	1	3	3	3	3	30	0	[3]
196	9798	species	Dokdonia donghaensis	1	3	3	3	3	30	0	[3]
197	9800	species	Gramella forsetii	1	3	3	3	3	30	0	[3]
198	9813	species	Bifidobacterium indicum	1	3	3	3	3	30	0	[3]
199	9818	species	Rhizobium sp. N871	1	3	3	3	3	30	0	[3]
200	9823	species	Pseudonocardia dioxanivorans	1	3	3	3	3	30	0	[3]
201	9828	species	Actinomyces radicidentis	1	3	3	3	3	30	0	[3]
202	9843	species	Diaphorobacter polyhydroxybutyrativorans	1	3	3	3	3	30	0	[3]
203	9857	species	Dermatophilus congolensis	1	3	3	3	3	30	0	[3]
204	9866	species	Halothece sp. PCC 7418	1	3	3	3	3	30	0	[3]
205	9869	species	Brucella sp. 2002734562	1	3	3	3	3	30	0	[3]
206	9875	species	Ensifer sojae	1	3	3	3	3	30	0	[3]
207	9887	species	Rhizobacter gummiphilus	1	3	3	3	3	30	0	[3]
208	9902	species	Micromonospora sp. L5	1	3	3	3	3	30	0	[3]
209	9910	species	Acidovorax sp. KKS102	1	3	3	3	3	30	0	[3]
210	9913	species	Marinitoga sp. 1137	1	3	3	3	3	30	0	[3]
211	9916	species	Saccharomonospora viridis	1	3	3	3	3	30	0	[3]
212	9918	species	Chloroflexus aggregans	1	3	3	3	3	30	0	[3]
213	9925	species	Simiduia agarivorans	1	3	3	3	3	30	0	[3]
214	9937	species	Chloroflexus aurantiacus	1	3	3	3	3	30	0	[3]
215	9941	species	Polaribacter vadi	1	3	3	3	3	30	0	[3]
216	9962	species	Spirosoma aerolatum	1	3	3	3	3	30	0	[3]
217	9967	species	Actinomyces meyeri	1	3	3	3	3	30	0	[3]
218	9969	species	Hydrogenovibrio crunogenus	1	3	3	3	3	30	0	[3]
219	9971	species	Leptolyngbya boryana	3	3	4	3	3	3.33	0.47	[3, 3, 4]
220	9978	species	Rhodoferax sp. DCY110	1	3	3	3	3	30	0	[3]
221	9988	species	Cellvibrio japonicus	1	3	3	3	3	30	0	[3]
222	9997	species	Methylomonas sp. DH-1	1	3	3	3	3	30	0	[3]
223	9998	species	Rhizobium sp. N731	1	3	3	3	3	30	0	[3]
224	10006	species	Acidovorax avenae	1	3	3	3	3	30	0	[3]
225	10012	species	Calothrix sp. NIES-3974	1	3	3	3	3	30	0	[3]
226	10013	species	Geminocystis sp. NIES-3708	1	3	3	3	3	30	0	[3]
227	10015	species	Collimonas arenae	3	3	3	3	3	30	0	[3, 3, 3]
228	10018	species	Deinococcus proteolyticus	1	3	3	3	3	30	0	[3]
229	10022	species	Sulfurovum lithotrophicum	1	3	3	3	3	30	0	[3]
230	10026	species	Kocuria flava	1	3	3	3	3	30	0	[3]
231	10044	species	Leptospirillum ferrooxidans	1	3	3	3	3	30	0	[3]
232	10052	species	Dactylococcopsis salina	1	3	3	3	3	30	0	[3]
233	10057	species	Campylobacter coli	19	1	4	3	3	2.68	0.73	[3, 3, 3, 3, 3, 3, 3, 3, 4, 3, 2, 1, 2, 3, 1, 2, 3, 3, 3]
234	10058	species	Aminobacter aminovorans	1	3	3	3	3	30	0	[3]
235	10068	species	Bordetella genomosp. 8	1	3	3	3	3	30	0	[3]
236	10078	species	Actinomyces sp. oral taxon 414	1	3	3	3	3	30	0	[3]
237	10093	species	Neomicrococcus aestuarii	1	3	3	3	3	30	0	[3]
238	10096	species	Campylobacter sp. RM12175	1	3	3	3	3	30	0	[3]
239	10100	species	Methanosarcina thermophila	1	3	3	3	3	30	0	[3]
240	10106	species	Sulfurospirillum sp. JPD-1	1	3	3	3	3	30	0	[3]
241	10111	species	Pelobacter sp. SFB93	1	3	3	3	3	30	0	[3]
242	10125	species	Marinobacter psychrophilus	1	3	3	3	3	30	0	[3]
243	10126	species	Cyanobacterium aponinum	1	3	3	3	3	30	0	[3]
244	10129	species	Archangium gephyra	1	3	3	3	3	30	0	[3]
245	10130	species	Marinobacter salinus	1	3	3	3	3	30	0	[3]
246	10144	species	Acidovorax ebreus	1	3	3	3	3	30	0	[3]
247	10146	species	Candidatus Kinetoplastibacterium desouzaii	1	3	3	3	3	30	0	[3]
248	10149	species	Methanosarcina sp. WWM596	1	3	3	3	3	30	0	[3]
249	10154	species	Campylobacter volucris	1	3	3	3	3	30	0	[3]
250	10166	species	Algoriphagus sp. M8-2	1	3	3	3	3	30	0	[3]
251	10167	species	Nonlabens sp. MIC269	1	3	3	3	3	30	0	[3]
252	10171	species	Pannonibacter phragmitetus	1	3	3	3	3	30	0	[3]
253	10172	species	Francisella sp. TX077310	1	3	3	3	3	30	0	[3]
254	10174	species	Rhizobium sp. N113	1	3	3	3	3	30	0	[3]
255	10182	species	Ruegeria pomeroyi	1	3	3	3	3	30	0	[3]
256	10187	species	Basilea psittacipulmonis	1	3	3	3	3	30	0	[3]
257	10189	species	Geitlerinema sp. PCC 7407	1	3	3	3	3	30	0	[3]
258	10210	species	Acidaminococcus intestini	1	3	3	3	3	30	0	[3]
259	10213	species	Campylobacter insulaenigrae	1	3	3	3	3	30	0	[3]
260	10217	species	Sinorhizobium medicae	1	3	3	3	3	30	0	[3]
261	10218	species	Brachybacterium sp. VR2415	1	3	3	3	3	30	0	[3]
262	10221	species	Bartonella sp. Raccoon60	1	3	3	3	3	30	0	[3]
263	10225	species	Campylobacter lari	7	3	3	3	3	30	0	[3, 3, 3, 3, 3, 3, 3]
264	10228	species	Halopiger xanaduensis	1	3	3	3	3	30	0	[3]
265	10229	species	Bordetella pseudohinzii	1	3	3	3	3	30	0	[3]
266	10237	species	Hoyosella subflava	1	3	3	3	3	30	0	[3]
267	10255	species	Brucella ceti	1	3	3	3	3	30	0	[3]
268	10264	species	Microbulbifer agarilyticus	1	3	3	3	3	30	0	[3]
269	10265	species	Novosphingobium resinovorum	1	3	3	3	3	30	0	[3]
270	10271	species	Deinococcus swuensis	1	3	3	3	3	30	0	[3]
271	10281	species	Desulfovibrio africanus	1	3	3	3	3	30	0	[3]
272	10291	species	Halocynthiibacter arcticus	1	3	3	3	3	30	0	[3]
273	10300	species	Labrenzia aggregata	1	3	3	3	3	30	0	[3]
274	10307	species	Cellulosimicrobium sp. TH-20	1	3	3	3	3	30	0	[3]
275	10311	species	Kibdelosporangium phytohabitans	1	3	3	3	3	30	0	[3]
276	10329	species	Novosphingobium aromaticivorans	1	3	3	3	3	30	0	[3]
277	10334	species	Thermacetogenium phaeum	1	3	3	3	3	30	0	[3]
278	10343	species	Actinoalloteichus hoggarensis	1	3	3	3	3	30	0	[3]
279	10349	species	Methylophaga frappieri	1	3	3	3	3	30	0	[3]
280	10350	species	[Polyangium] brachysporum	1	3	3	3	3	30	0	[3]
281	10359	species	Rhodococcus sp. PBTS 1	1	3	3	3	3	30	0	[3]
282	10362	species	Caldicellulosiruptor saccharolyticus	1	3	3	3	3	30	0	[3]
283	10363	species	Sulfurihydrogenibium sp. YO3AOP1	1	3	3	3	3	30	0	[3]
284	10372	species	Rufibacter sp. DG15C	1	3	3	3	3	30	0	[3]
285	10376	species	Dokdonia sp. MED134	1	3	3	3	3	30	0	[3]
286	10385	species	Desulfovibrio sp. G11	1	3	3	3	3	30	0	[3]
287	10390	species	Paracoccus aminovorans	1	3	3	3	3	30	0	[3]
288	10391	species	Caldicellulosiruptor hydrothermalis	1	3	3	3	3	30	0	[3]
289	10402	species	Paracoccus yeei	1	3	3	3	3	30	0	[3]
290	10403	species	Ruminococcaceae bacterium CPB6	1	3	3	3	3	30	0	[3]
291	10407	species	Marivivens sp. JLT3646	1	3	3	3	3	30	0	[3]
292	10414	species	Siansivirga zeaxanthinifaciens	1	3	3	3	3	30	0	[3]
293	10422	species	Caldicellulosiruptor kronotskyensis	1	3	3	3	3	30	0	[3]
294	10427	species	Chroococcidiopsis thermalis	1	3	3	3	3	30	0	[3]
295	10435	species	Ralstonia pickettii	3	2	3	3	3	2.67	0.47	[3, 3, 2]
296	10459	species	Natrialba magadii	1	3	3	3	3	30	0	[3]
297	10464	species	Brucella sp. 09RB8910	1	3	3	3	3	30	0	[3]
298	10478	species	Rubrivivax gelatinosus	1	3	3	3	3	30	0	[3]
299	10490	species	Haloterrigena turkmenica	1	3	3	3	3	30	0	[3]
300	10498	species	Caldicellulosiruptor lactoaceticus	1	3	3	3	3	30	0	[3]
301	10507	species	Rhizobium tropici	1	3	3	3	3	30	0	[3]
302	10518	species	Methanosalsum zhilinae	1	3	3	3	3	30	0	[3]
303	10520	species	Rivularia sp. PCC 7116	1	3	3	3	3	30	0	[3]
304	10527	species	Capnocytophaga gingivalis	1	3	3	3	3	30	0	[3]
305	10539	species	Legionella waltersii	1	3	3	3	3	30	0	[3]
306	10552	species	Frankia sp. EAN1pec	1	3	3	3	3	30	0	[3]
307	10555	species	Zhongshania aliphaticivorans	1	3	3	3	3	30	0	[3]
308	10571	species	Candidatus Liberibacter solanacearum	1	3	3	3	3	30	0	[3]
309	10584	species	Sphingobium sp. RAC03	1	3	3	3	3	30	0	[3]
310	10586	species	Maribacter sp. T28	1	3	3	3	3	30	0	[3]
311	10593	species	Bifidobacterium coryneforme	1	3	3	3	3	30	0	[3]
312	10602	species	Gordonibacter urolithinfaciens	1	3	3	3	3	30	0	[3]
313	10603	species	Sneathia amnii	1	3	3	3	3	30	0	[3]
314	10620	species	Allofrancisella guangzhouensis	1	3	3	3	3	30	0	[3]
315	10623	species	Nocardia nova	1	3	3	3	3	30	0	[3]
316	10624	species	Parvimonas micra	1	3	3	3	3	30	0	[3]
317	10626	species	Herbaspirillum rubrisubalbicans	1	3	3	3	3	30	0	[3]
318	10630	species	Anaerococcus mediterraneensis	1	3	3	3	3	30	0	[3]
319	10636	species	Cytophaga hutchinsonii	1	3	3	3	3	30	0	[3]
320	10638	species	Francisella hispaniensis	1	3	3	3	3	30	0	[3]
321	10641	species	Rhizobium sp. NXC14	1	3	3	3	3	30	0	[3]
322	10663	species	Legionella spiritensis	1	3	3	3	3	30	0	[3]
323	10672	species	Campylobacter lanienae	1	3	3	3	3	30	0	[3]
324	10673	species	Sulfurospirillum cavolei	1	3	3	3	3	30	0	[3]
325	10688	species	Flavobacterium branchiophilum	1	3	3	3	3	30	0	[3]
326	10690	species	Sinorhizobium fredii	3	3	3	3	3	30	0	[3, 3, 3]
327	10696	species	Salegentibacter sp. T436	1	3	3	3	3	30	0	[3]
328	10705	species	Corynebacterium resistens	1	3	3	3	3	30	0	[3]
329	10708	species	Sphingomonas sanxanigenens	1	3	3	3	3	30	0	[3]
330	10709	species	Methanobacterium congolense	1	3	3	3	3	30	0	[3]
331	10712	species	Neisseria sp. 10022	1	3	3	3	3	30	0	[3]
332	10715	species	Hymenobacter sp. PAMC 26628	1	3	3	3	3	30	0	[3]
333	10717	species	Rhizobium sp. CIAT894	1	3	3	3	3	30	0	[3]
334	10724	species	Actinomyces sp. Chiba101	1	3	3	3	3	30	0	[3]
335	10728	species	Methanosarcina acetivorans	1	3	3	3	3	30	0	[3]
336	10730	species	Geminocystis sp. NIES-3709	1	3	3	3	3	30	0	[3]
337	10743	species	Brachybacterium faecium	1	3	3	3	3	30	0	[3]
338	10749	species	Rhodovulum sp. P5	1	3	3	3	3	30	0	[3]
339	10751	species	Natronobacterium gregoryi	1	3	3	3	3	30	0	[3]
340	10759	species	Sulfurospirillum deleyianum	1	3	3	3	3	30	0	[3]
341	10763	species	Wolinella succinogenes	1	3	3	3	3	30	0	[3]
342	10768	species	Oscillibacter valericigenes	1	3	3	3	3	30	0	[3]
343	10786	species	Persicobacter sp. JZB09	1	3	3	3	3	30	0	[3]
344	10788	species	Sinorhizobium sp. CCBAU 05631	1	3	3	3	3	30	0	[3]
345	10797	species	Campylobacter sp. RM8964	1	3	3	3	3	30	0	[3]
346	10804	species	Phycisphaerae bacterium ST-PulAB-D4	1	3	3	3	3	30	0	[3]
347	10816	species	Mucilaginibacter sp. PAMC 26640	1	3	3	3	3	30	0	[3]
348	10817	species	Campylobacter sp. RM16704	1	3	3	3	3	30	0	[3]
349	10822	species	Bordetella genomosp. 6	1	3	3	3	3	30	0	[3]
350	10828	species	Cyanothece sp. PCC 7822	1	3	3	3	3	30	0	[3]
351	10841	species	Teredinibacter turnerae	1	3	3	3	3	30	0	[3]
352	10843	species	Desulfovibrio magneticus	1	3	3	3	3	30	0	[3]
353	10855	species	Paludibacter propionicigenes	1	3	3	3	3	30	0	[3]
354	10856	species	Corallococcus coralloides	1	3	3	3	3	30	0	[3]
355	10866	species	Campylobacter peloridis	1	3	3	3	3	30	0	[3]
356	10872	species	Comamonas testosteroni	3	2	9		3	4.67	39	[3, 9, 2]
357	10874	species	Campylobacter sp. NCTC 13003	1	3	3	3	3	30	0	[3]
358	10895	species	Deinococcus actinosclerus	1	3	3	3	3	30	0	[3]
359	10899	species	Rothia dentocariosa	1	3	3	3	3	30	0	[3]
360	10909	species	Pedobacter heparinus	1	3	3	3	3	30	0	[3]
361	10921	species	Sulfurovum sp. NBC37-1	1	3	3	3	3	30	0	[3]
362	10924	species	Gemmata sp. SH-PL17	1	3	3	3	3	30	0	[3]
363	10928	species	Desulfocapsa sulfexigens	1	3	3	3	3	30	0	[3]
364	10938	species	Spirosoma montaniterrae	1	3	3	3	3	30	0	[3]
365	10948	species	Methanococcoides methylutens	1	3	3	3	3	30	0	[3]
366	10950	species	Niastella koreensis	1	3	3	3	3	30	0	[3]
367	10951	species	Actinotignum schaalii	1	3	3	3	3	30	0	[3]
368	10970	species	Actinomyces sp. Marseille-P2985	1	3	3	3	3	30	0	[3]
369	10990	species	Methanococcus maripaludis	5	2	3	3	3	2.80	0.40	[3, 3, 3, 3, 2]
370	10991	species	Campylobacter gracilis	1	3	3	3	3	30	0	[3]
371	11004	species	Sulfuricurvum kujiense	1	3	3	3	3	30	0	[3]
372	11016	species	Methanolobus psychrophilus	1	3	3	3	3	30	0	[3]
373	11019	species	Chondromyces crocatus	1	3	3	3	3	30	0	[3]
374	11023	species	Rhizobium sp. N741	1	3	3	3	3	30	0	[3]
375	11031	species	Magnetococcus marinus	1	3	3	3	3	30	0	[3]
376	11044	species	Salinispora arenicola	1	3	3	3	3	30	0	[3]
377	11046	species	Dermabacter vaginalis	1	3	3	3	3	30	0	[3]
378	11055	species	Granulosicoccus antarcticus	1	3	3	3	3	30	0	[3]
379	11066	species	Geoalkalibacter subterraneus	1	3	3	3	3	30	0	[3]
380	11080	species	Denitrobacterium detoxificans	1	3	3	3	3	30	0	[3]
381	11083	species	Kocuria palustris	1	3	3	3	3	30	0	[3]
382	11088	species	Gordonia polyisoprenivorans	1	3	3	3	3	30	0	[3]
383	11092	species	Bordetella avium	1	3	3	3	3	30	0	[3]
384	11093	species	Sphingobium chlorophenolicum	1	3	3	3	3	30	0	[3]
385	11094	species	Cryobacterium arcticum	1	3	3	3	3	30	0	[3]
386	11096	species	Acidovorax sp. JS42	1	3	3	3	3	30	0	[3]
387	11100	species	Thermosediminibacter oceani	1	3	3	3	3	30	0	[3]
388	11101	species	Herbaspirillum seropedicae	3	3	3	3	3	30	0	[3, 3, 3]
389	11105	species	Rhizobium sp. IE4771	1	3	3	3	3	30	0	[3]
390	11122	species	Francisella sp. TX077308	1	3	3	3	3	30	0	[3]
391	11134	species	Plantactinospora sp. KBS50	1	3	3	3	3	30	0	[3]
392	11135	species	Francisella halioticida	1	3	3	3	3	30	0	[3]
393	11142	species	Thermanaerovibrio acidaminovorans	1	3	3	3	3	30	0	[3]
394	11152	species	Cyclobacterium marinum	1	3	3	3	3	30	0	[3]
395	11156	species	Sinorhizobium meliloti	23	2	3	3	3	2.96	0.20	[3, 3, 3, 3, 3, 3, 3, 3, 3, 3, 3, 3, 3, 2, 3, 3, 3, 3, 3, 3, 3, 3, 3]
396	11161	species	Verminephrobacter eiseniae	1	3	3	3	3	30	0	[3]
397	11179	species	Caldicellulosiruptor bescii	1	3	3	3	3	30	0	[3]
398	11212	species	Mycoplasma cynos	1	3	3	3	3	30	0	[3]
399	11215	species	Achromobacter xylosoxidans	5	3	3	3	3	30	0	[3, 3, 3, 3, 3]
400	11218	species	Methanobacterium paludis	1	3	3	3	3	30	0	[3]
401	11231	species	gamma proteobacterium HdN1	1	3	3	3	3	30	0	[3]
402	11236	species	Methylophaga nitratireducenticrescens	1	3	3	3	3	30	0	[3]
403	11245	species	Methanococcoides burtonii	1	3	3	3	3	30	0	[3]
404	11256	species	Polaribacter reichenbachii	1	3	3	3	3	30	0	[3]
405	11260	species	Desulfovibrio fairfieldensis	1	3	3	3	3	30	0	[3]
406	11270	species	Martelella endophytica	1	3	3	3	3	30	0	[3]
407	11273	species	Hymenobacter swuensis	1	3	3	3	3	30	0	[3]
408	11281	species	Marinobacter adhaerens	1	3	3	3	3	30	0	[3]
409	11288	species	Methanosarcina sp. MTP4	1	3	3	3	3	30	0	[3]
410	11295	species	Marinobacter sp. CP1	1	3	3	3	3	30	0	[3]
411	11296	species	Phycisphaerae bacterium L21-RPul-D3	1	3	3	3	3	30	0	[3]
412	11300	species	Nocardioides dokdonensis	1	3	3	3	3	30	0	[3]
413	11307	species	Treponema caldarium	1	3	3	3	3	30	0	[3]
414	11309	species	Prauserella marina	1	3	3	3	3	30	0	[3]
415	11312	species	Taylorella asinigenitalis	1	3	3	3	3	30	0	[3]
416	11318	species	Lactobacillus ginsenosidimutans	1	3	3	3	3	30	0	[3]
417	11327	species	Spirosoma radiotolerans	1	3	3	3	3	30	0	[3]
418	11342	species	Synechococcus sp. KORDI-52	1	3	3	3	3	30	0	[3]
419	11343	species	Deinococcus soli Cha et al. 2016	1	3	3	3	3	30	0	[3]
420	11345	species	Thermincola potens	1	3	3	3	3	30	0	[3]
421	11347	species	Gallionella capsiferriformans	1	3	3	3	3	30	0	[3]
422	11357	species	Desulfurispirillum indicum	1	3	3	3	3	30	0	[3]
423	11363	species	Corynebacterium kroppenstedtii	1	3	3	3	3	30	0	[3]
424	11378	species	Allochromatium vinosum	1	3	3	3	3	30	0	[3]
425	11386	species	Francisella philomiragia	7	3	3	3	3	30	0	[3, 3, 3, 3, 3, 3, 3]
426	11405	species	Dokdonia sp. 4H-3-7-5	1	3	3	3	3	30	0	[3]
427	11413	species	Corynebacterium lactis	1	3	3	3	3	30	0	[3]
428	11415	species	Agarilytica rhodophyticola	1	3	3	3	3	30	0	[3]
429	11419	species	Christensenella massiliensis	1	3	3	3	3	30	0	[3]
430	11420	species	Marichromatium purpuratum	1	3	3	3	3	30	0	[3]
431	11425	species	Geodermatophilus obscurus	1	3	3	3	3	30	0	[3]
432	11427	species	Methanosarcina horonobensis	1	3	3	3	3	30	0	[3]
433	11434	species	Thermosipho africanus	1	3	3	3	3	30	0	[3]
434	11439	species	Pseudonocardia sp. HH130629-09	1	3	3	3	3	30	0	[3]
435	11440	species	Actinoalloteichus hymeniacidonis	1	3	3	3	3	30	0	[3]
436	11442	species	Francisella tularensis	37	2	3	3	3	2.97	0.16	[3, 3, 3, 3, 3, 3, 3, 3, 3, 3, 3, 3, 3, 3, 3, 3, 3, 3, 3, 3, 3, 3, 2, 3, 3, 3, 3, 3, 3, 3, 3, 3, 3, 3, 3, 3, 3]
437	11443	species	Rothia mucilaginosa	3	3	3	3	3	30	0	[3, 3, 3]
438	11451	species	Sulfuriferula sp. AH1	1	3	3	3	3	30	0	[3]
439	11452	species	Thioclava nitratireducens	1	3	3	3	3	30	0	[3]
440	11460	species	Tenacibaculum sp. LPB0136	1	3	3	3	3	30	0	[3]
441	11472	species	Paraburkholderia rhizoxinica	1	3	3	3	3	30	0	[3]
442	11481	species	Agromyces aureus	1	3	3	3	3	30	0	[3]
443	11486	species	Martelella sp. AD-3	1	3	3	3	3	30	0	[3]
444	11487	species	Rhizobium sp. N621	1	3	3	3	3	30	0	[3]
445	11488	species	Sphingomonas panacis	1	3	3	3	3	30	0	[3]
446	11497	species	Francisella sp. FSC1006	1	3	3	3	3	30	0	[3]
447	11513	species	Marinobacter sp. LQ44	1	3	3	3	3	30	0	[3]
448	11515	species	Halobiforma lacisalsi	1	3	3	3	3	30	0	[3]
449	11526	species	Rhizobium sp. 10195	1	3	3	3	3	30	0	[3]
450	11532	species	Microbacterium sp. BH-3-3-3	1	3	3	3	3	30	0	[3]
451	11533	species	Bordetella parapertussis	3	3	3	3	3	30	0	[3, 3, 3]
452	11538	species	Rhizobium sp. Kim5	1	3	3	3	3	30	0	[3]
453	11561	species	Cyanothece sp. PCC 7424	1	3	3	3	3	30	0	[3]
454	11566	species	Chloroflexus sp. Y-400-fl	1	3	3	3	3	30	0	[3]
455	11569	species	Rhodovulum sulfidophilum	3	3	3	3	3	30	0	[3, 3, 3]
456	11579	species	Alcanivorax sp. NBRC 101098	1	3	3	3	3	30	0	[3]
457	11581	species	Actinomyces sp. VUL4_3	1	3	3	3	3	30	0	[3]
458	11585	species	Celeribacter ethanolicus	1	3	3	3	3	30	0	[3]
459	11586	species	Parachlamydia acanthamoebae	1	3	3	3	3	30	0	[3]
460	11592	species	Leadbetterella byssophila	1	3	3	3	3	30	0	[3]
461	11593	species	Curtobacterium pusillum	1	3	3	3	3	30	0	[3]
462	8520	species	Kocuria rhizophila	2	3	3	3	3	30	0	[3, 3]
463	8548	species	Campylobacter sputorum	4	3	3	3	3	30	0	[3, 3, 3, 3]
464	8675	species	Nocardia brasiliensis	2	3	3	3	3	30	0	[3, 3]
465	8937	species	Marinobacter hydrocarbonoclasticus	2	3	3	3	3	30	0	[3, 3]
466	8941	species	Brucella pinnipedialis	2	3	3	3	3	30	0	[3, 3]
467	8964	species	Sinorhizobium americanum	2	3	3	3	3	30	0	[3, 3]
468	9065	species	Granulibacter bethesdensis	10	3	3	3	3	30	0	[3, 3, 3, 3, 3, 3, 3, 3, 3, 3]
469	9213	species	Collimonas pratensis	2	3	3	3	3	30	0	[3, 3]
470	9243	species	Haloarcula hispanica	2	3	3	3	3	30	0	[3, 3]
471	9280	species	Eggerthella lenta	2	3	3	3	3	30	0	[3, 3]
472	9289	species	Candidatus Kinetoplastibacterium crithidii	2	3	3	3	3	30	0	[3, 3]
473	9308	species	Neorhizobium galegae	2	3	3	3	3	30	0	[3, 3]
474	9395	species	Cutibacterium acnes	16	2	6	3	3	3.12	0.78	[3, 3, 3, 3, 2, 3, 3, 3, 3, 3, 3, 6, 3, 3, 3, 3]
475	9418	species	Campylobacter concisus	2	3	3	3	3	30	0	[3, 3]
476	9647	species	Bordetella bronchialis	2	3	3	3	3	30	0	[3, 3]
477	9780	species	Cutibacterium avidum	2	3	3	3	3	30	0	[3, 3]
478	9799	species	Haloferax gibbonsii	2	2	4		3	30	10	[4, 2]
479	9803	species	Rhizobium gallicum	2	3	3	3	3	30	0	[3, 3]
480	9822	species	Francisella noatunensis	8	1	3	3	3	2.62	0.70	[1, 3, 3, 3, 3, 3, 2, 3]
481	9842	species	Bordetella genomosp. 9	2	3	3	3	3	30	0	[3, 3]
482	9845	species	Campylobacter hyointestinalis	2	3	3	3	3	30	0	[3, 3]
483	9849	species	Alicycliphilus denitrificans	2	3	3	3	3	30	0	[3, 3]
484	9904	species	Deinococcus radiodurans	2	3	3	3	3	30	0	[3, 3]
485	9986	species	Fibrobacter succinogenes	2	3	3	3	3	30	0	[3, 3]
486	9987	species	Capnocytophaga canimorsus	4	3	3	3	3	30	0	[3, 3, 3, 3]
487	10061	species	Mycoplasma canis	2	3	3	3	3	30	0	[3, 3]
488	10103	species	Methanosarcina barkeri	6	3	3	3	3	30	0	[3, 3, 3, 3, 3, 3]
489	10191	species	Actinomyces naeslundii	2	3	3	3	3	30	0	[3, 3]
490	10333	species	Campylobacter helveticus	10	2	3	3	3	2.80	0.40	[3, 3, 3, 2, 3, 2, 3, 3, 3, 3]
491	10335	species	Brucella canis	6	3	3	3	3	30	0	[3, 3, 3, 3, 3, 3]
492	10399	species	Campylobacter jejuni	130	1	3	3	3	2.14	0.99	[3, 3, 3, 3, 3, 3, 3, 3, 3, 3, 3, 3, 3, 3, 3, 3, 3, 3, 3, 3, 3, 3, 3, 3, 3, 3, 3, 3, 3, 3, 3, 3, 3, 3, 3, 3, 3, 3, 3, 3, 1, 1, 1, 1, 1, 1, 1, 1, 1, 1, 1, 1, 1, 1, 1, 1, 1, 1, 1, 1, 1, 1, 1, 1, 1, 1, 1, 1, 1, 1, 1, 1, 1, 1, 1, 1, 1, 1, 1, 1, 1, 1, 1, 1, 1, 1, 1, 1, 1, 1, 1, 1, 1, 1, 3, 3, 3, 3, 3, 3, 3, 3, 3, 3, 3, 1, 3, 3, 1, 3, 3, 3, 3, 3, 3, 3, 3, 3, 3, 3, 3, 3, 3, 3, 3, 3, 3, 3, 3, 3]
493	10405	species	Akkermansia muciniphila	2	3	3	3	3	30	0	[3, 3]
494	10521	species	Liberibacter crescens	2	3	3	3	3	30	0	[3, 3]
495	10609	species	Nocardia farcinica	2	3	3	3	3	30	0	[3, 3]
496	10681	species	Methanosarcina siciliae	2	3	3	3	3	30	0	[3, 3]
497	10794	species	Ralstonia insidiosa	2	3	3	3	3	30	0	[3, 3]
498	10813	species	Campylobacter fetus	10	3	3	3	3	30	0	[3, 3, 3, 3, 3, 3, 3, 3, 3, 3]
499	10983	species	[Clostridium] stercorarium	4	3	3	3	3	30	0	[3, 3, 3, 3]
500	11045	species	Rhizobium phaseoli	14	3	3	3	3	30	0	[3, 3, 3, 3, 3, 3, 3, 3, 3, 3, 3, 3, 3, 3]
501	11050	species	Methanosarcina mazei	6	3	3	3	3	30	0	[3, 3, 3, 3, 3, 3]
502	11086	species	Ornithobacterium rhinotracheale	2	3	3	3	3	30	0	[3, 3]
503	11221	species	Campylobacter subantarcticus	2	3	3	3	3	30	0	[3, 3]
504	11259	species	Kinetoplastibacterium blastocrithidii	2	3	3	3	3	30	0	[3, 3]
505	11272	species	Desulfococcus multivorans	2	3	3	3	3	30	0	[3, 3]
506	11278	species	Candidatus Pantoea carbekii	2	3	3	3	3	30	0	[3, 3]
507	11298	species	Riemerella anatipestifer	10	2	3	3	3	2.90	0.30	[3, 3, 3, 3, 3, 3, 3, 2, 3, 3]
508	11359	species	Myxococcus fulvus	2	3	3	3	3	30	0	[3, 3]
509	11422	species	Collimonas fungivorans	2	3	3	3	3	30	0	[3, 3]
510	11426	species	Legionella pneumophila	64	3	3	3	3	30	0	[3, 3, 3, 3, 3, 3, 3, 3, 3, 3, 3, 3, 3, 3, 3, 3, 3, 3, 3, 3, 3, 3, 3, 3, 3, 3, 3, 3, 3, 3, 3, 3, 3, 3, 3, 3, 3, 3, 3, 3, 3, 3, 3, 3, 3, 3, 3, 3, 3, 3, 3, 3, 3, 3, 3, 3, 3, 3, 3, 3, 3, 3, 3, 3]
511	11572	species	Brucella abortus	16	3	3	3	3	30	0	[3, 3, 3, 3, 3, 3, 3, 3, 3, 3, 3, 3, 3, 3, 3, 3]
four rrs in species
n°	id	rank	name	childcount	min	max	mode	median	mean	stddev	sum16slist
1	8487	species	Snodgrassella alvi	1	4	4	4	4	40	0	[4]
2	8509	species	Gynuella sunshinyii	1	4	4	4	4	40	0	[4]
3	8510	species	Corynebacterium phocae	1	4	4	4	4	40	0	[4]
4	8513	species	Rhodococcus hoagii	1	4	4	4	4	40	0	[4]
5	8525	species	Plautia stali symbiont	1	4	4	4	4	40	0	[4]
6	8535	species	Echinicola vietnamensis	1	4	4	4	4	40	0	[4]
7	8550	species	Sphingobacteriaceae bacterium GW460-11-11-14-LB5	1	4	4	4	4	40	0	[4]
8	8557	species	Neisseria weaveri	1	4	4	4	4	40	0	[4]
9	8567	species	Rhodococcus aetherivorans	1	4	4	4	4	40	0	[4]
10	8574	species	Neisseria gonorrhoeae	15	4	4	4	4	40	0	[4, 4, 4, 4, 4, 4, 4, 4, 4, 4, 4, 4, 4, 4, 4]
11	8592	species	Sinomonas atrocyanea	1	4	4	4	4	40	0	[4]
12	8596	species	Acidovorax sp. P3	1	4	4	4	4	40	0	[4]
13	8605	species	Thauera sp. K11	1	4	4	4	4	40	0	[4]
14	8613	species	Rhodobacter sphaeroides	5	3	4	4	4	3.60	0.49	[4, 4, 4, 3, 3]
15	8623	species	Anaerococcus prevotii	1	4	4	4	4	40	0	[4]
16	8633	species	Bifidobacterium adolescentis	3	4	5	4	4	4.33	0.47	[5, 4, 4]
17	8637	species	Rhodococcus sp. MTM3W5.2	1	4	4	4	4	40	0	[4]
18	8639	species	Corynebacterium mustelae	1	4	4	4	4	40	0	[4]
19	8656	species	Fischerella sp. NIES-3754	1	4	4	4	4	40	0	[4]
20	8663	species	Pediococcus damnosus	5	4	4	4	4	40	0	[4, 4, 4, 4, 4]
21	8665	species	Nostoc sp. NIES-3756	1	4	4	4	4	40	0	[4]
22	8685	species	Geobacter bemidjiensis	1	4	4	4	4	40	0	[4]
23	8687	species	Caldanaerobacter subterraneus	1	4	4	4	4	40	0	[4]
24	8708	species	Nostoc sp. PCC 7107	1	4	4	4	4	40	0	[4]
25	8730	species	Stenoxybacter acetivorans	1	4	4	4	4	40	0	[4]
26	8759	species	Lactobacillus jensenii	1	4	4	4	4	40	0	[4]
27	8762	species	Streptococcus gordonii	5	2	5	4	4	3.80	0.98	[4, 2, 5, 4, 4]
28	8766	species	Idiomarina piscisalsi	1	4	4	4	4	40	0	[4]
29	8777	species	Thermosipho sp. 1063	1	4	4	4	4	40	0	[4]
30	8781	species	Erysipelothrix larvae	1	4	4	4	4	40	0	[4]
31	8782	species	Finegoldia magna	1	4	4	4	4	40	0	[4]
32	8784	species	Legionella fallonii	1	4	4	4	4	40	0	[4]
33	8785	species	Sphingobacterium mizutaii	1	4	4	4	4	40	0	[4]
34	8792	species	Lactococcus raffinolactis	1	4	4	4	4	40	0	[4]
35	8817	species	Burkholderia sp. Bp5365	1	4	4	4	4	40	0	[4]
36	8822	species	Halomonas sp. 1513	1	4	4	4	4	40	0	[4]
37	8837	species	Azoarcus sp. BH72	1	4	4	4	4	40	0	[4]
38	8850	species	Amycolatopsis japonica	1	4	4	4	4	40	0	[4]
39	8851	species	Stenotrophomonas maltophilia	11	4	4	4	4	40	0	[4, 4, 4, 4, 4, 4, 4, 4, 4, 4, 4]
40	8852	species	Sphaerochaeta globosa	1	4	4	4	4	40	0	[4]
41	8859	species	Treponema brennaborense	1	4	4	4	4	40	0	[4]
42	8869	species	Thermoanaerobacter mathranii	1	4	4	4	4	40	0	[4]
43	8871	species	Phaeobacter piscinae	3	4	4	4	4	40	0	[4, 4, 4]
44	8875	species	Ochrobactrum sp. A44	1	4	4	4	4	40	0	[4]
45	8878	species	Lactobacillus kefiranofaciens	1	4	4	4	4	40	0	[4]
46	8893	species	Nostoc sp. PCC 7120	1	4	4	4	4	40	0	[4]
47	8897	species	Rhizobium sp. IRBG74	1	4	4	4	4	40	0	[4]
48	8903	species	Acidovorax sp. P4	1	4	4	4	4	40	0	[4]
49	8924	species	Pelobacter acetylenicus	1	4	4	4	4	40	0	[4]
50	8931	species	Sphingobacterium sp. 21	1	4	4	4	4	40	0	[4]
51	8947	species	Aromatoleum aromaticum	1	4	4	4	4	40	0	[4]
52	8952	species	Gordonia sp. QH-11	1	4	4	4	4	40	0	[4]
53	8955	species	Legionella lansingensis	1	4	4	4	4	40	0	[4]
54	8957	species	Pelobacter propionicus	1	4	4	4	4	40	0	[4]
55	8959	species	Frateuria aurantia	1	4	4	4	4	40	0	[4]
56	8966	species	Acetobacter persici	1	4	4	4	4	40	0	[4]
57	8976	species	Lactobacillus hokkaidonensis	1	4	4	4	4	40	0	[4]
58	8989	species	Streptococcus sp. NPS 308	1	4	4	4	4	40	0	[4]
59	9002	species	Natranaerobius thermophilus	1	4	4	4	4	40	0	[4]
60	9020	species	Aerococcus urinaehominis	1	4	4	4	4	40	0	[4]
61	9021	species	Streptococcus himalayensis	1	4	4	4	4	40	0	[4]
62	9024	species	Corynebacterium epidermidicanis	1	4	4	4	4	40	0	[4]
63	9025	species	Moraxella ovis	1	4	4	4	4	40	0	[4]
64	9029	species	Cyanospira rippkae	1	4	4	4	4	40	0	[4]
65	9067	species	Thauera humireducens	1	4	4	4	4	40	0	[4]
66	9080	species	Rhodococcus sp. 2G	1	4	4	4	4	40	0	[4]
67	9104	species	Thermoanaerobacter pseudethanolicus	1	4	4	4	4	40	0	[4]
68	9108	species	Leuconostoc kimchii	1	4	4	4	4	40	0	[4]
69	9110	species	Solitalea canadensis	1	4	4	4	4	40	0	[4]
70	9122	species	Capnocytophaga sp. oral taxon 323	1	4	4	4	4	40	0	[4]
71	9124	species	Rhodobacter sp. CZR27	1	4	4	4	4	40	0	[4]
72	9127	species	Burkholderia sp. PAMC 28687	1	4	4	4	4	40	0	[4]
73	9132	species	Thermoanaerobacter sp. X513	1	4	4	4	4	40	0	[4]
74	9150	species	Glaciecola nitratireducens	1	4	4	4	4	40	0	[4]
75	9169	species	Carboxydothermus hydrogenoformans	1	4	4	4	4	40	0	[4]
76	9182	species	Thalassolituus oleivorans	3	3	4	4	4	3.67	0.47	[4, 4, 3]
77	9196	species	Rhodococcus opacus	3	4	4	4	4	40	0	[4, 4, 4]
78	9197	species	Methylobacterium phyllosphaerae	1	4	4	4	4	40	0	[4]
79	9209	species	Corynebacterium argentoratense	1	4	4	4	4	40	0	[4]
80	9214	species	Halanaerobium hydrogeniformans	1	4	4	4	4	40	0	[4]
81	9224	species	Roseateles depolymerans	1	4	4	4	4	40	0	[4]
82	9239	species	Nostocales cyanobacterium HT-58-2	1	4	4	4	4	40	0	[4]
83	9249	species	Komagataeibacter xylinus	3	4	5	4	4	4.33	0.47	[4, 4, 5]
84	9258	species	Sphaerochaeta pleomorpha	1	4	4	4	4	40	0	[4]
85	9261	species	Corynebacterium casei	1	4	4	4	4	40	0	[4]
86	9264	species	Paracoccus aminophilus	1	4	4	4	4	40	0	[4]
87	9273	species	Thermoanaerobacter wiegelii	1	4	4	4	4	40	0	[4]
88	9275	species	Arcobacter nitrofigilis	1	4	4	4	4	40	0	[4]
89	9279	species	Methylobacterium sp. C1	1	4	4	4	4	40	0	[4]
90	9286	species	Burkholderia sp. MSMB0852	1	4	4	4	4	40	0	[4]
91	9290	species	Neoasaia chiangmaiensis	1	4	4	4	4	40	0	[4]
92	9306	species	Halanaerobium praevalens	1	4	4	4	4	40	0	[4]
93	9307	species	Rhodococcus sp. YL-1	1	4	4	4	4	40	0	[4]
94	9312	species	Sphingomonas sp. LK11	1	4	4	4	4	40	0	[4]
95	9315	species	Thermoanaerobacter kivui	1	4	4	4	4	40	0	[4]
96	9336	species	Lactobacillus sp. WiKim39	1	4	4	4	4	40	0	[4]
97	9358	species	Myxococcus macrosporus	1	4	4	4	4	40	0	[4]
98	9367	species	Selenomonas sp. oral taxon 920	1	4	4	4	4	40	0	[4]
99	9369	species	Capnocytophaga leadbetteri	1	4	4	4	4	40	0	[4]
100	9375	species	Desulfovibrio alaskensis	1	4	4	4	4	40	0	[4]
101	9379	species	Pseudonocardia sp. EC080625-04	1	4	4	4	4	40	0	[4]
102	9388	species	Thalassospira xiamenensis	1	4	4	4	4	40	0	[4]
103	9397	species	Corynebacterium aquilae	1	4	4	4	4	40	0	[4]
104	9400	species	Dechloromonas aromatica	1	4	4	4	4	40	0	[4]
105	9416	species	Halothermothrix orenii	1	4	4	4	4	40	0	[4]
106	9419	species	Burkholderia sp. PAMC 26561	1	4	4	4	4	40	0	[4]
107	9436	species	Prevotella fusca	1	4	4	4	4	40	0	[4]
108	9452	species	Microbulbifer aggregans	1	4	4	4	4	40	0	[4]
109	9455	species	Stenotrophomonas sp. KCTC 12332	1	4	4	4	4	40	0	[4]
110	9466	species	Cyanospira capsulata	1	4	4	4	4	40	0	[4]
111	9478	species	Planctomyces sp. SH-PL62	1	4	4	4	4	40	0	[4]
112	9482	species	Calothrix sp. NIES-4101	1	4	4	4	4	40	0	[4]
113	9484	species	Capnocytophaga sp. ChDC OS43	1	4	4	4	4	40	0	[4]
114	9489	species	[Clostridium] cellulosi	1	4	4	4	4	40	0	[4]
115	9496	species	Pseudomonas pseudoalcaligenes	3	4	5	4	4	4.33	0.47	[4, 4, 5]
116	9542	species	Isoptericola dokdonensis	1	4	4	4	4	40	0	[4]
117	9559	species	Lactobacillus sp. wkB8	1	4	4	4	4	40	0	[4]
118	9587	species	Salinicoccus halodurans	1	4	4	4	4	40	0	[4]
119	9595	species	Pseudonocardia sp. EC080610-09	1	4	4	4	4	40	0	[4]
120	9603	species	Selenomonas sputigena	1	4	4	4	4	40	0	[4]
121	9626	species	Legionella hackeliae	1	4	4	4	4	40	0	[4]
122	9629	species	Pseudonocardia sp. EC080619-01	1	4	4	4	4	40	0	[4]
123	9658	species	Acidovorax sp. NA3	1	4	4	4	4	40	0	[4]
124	9675	species	Novibacillus thermophilus	1	4	4	4	4	40	0	[4]
125	9696	species	Butyrivibrio hungatei	1	4	4	4	4	40	0	[4]
126	9699	species	Psychrobacter sp. G	1	4	4	4	4	40	0	[4]
127	9722	species	Corynebacterium humireducens	1	4	4	4	4	40	0	[4]
128	9734	species	Streptococcus sp. A12	1	4	4	4	4	40	0	[4]
129	9735	species	Haloarcula californiae	1	4	4	4	4	40	0	[4]
130	9752	species	Streptococcus merionis	1	4	4	4	4	40	0	[4]
131	9753	species	Lactobacillus acidophilus	5	4	4	4	4	40	0	[4, 4, 4, 4, 4]
132	9755	species	Selenomonas sp. oral taxon 478	1	4	4	4	4	40	0	[4]
133	9766	species	Corynebacterium glyciniphilum	1	4	4	4	4	40	0	[4]
134	9774	species	Thermosipho sp. 1070	1	4	4	4	4	40	0	[4]
135	9785	species	Crinalium epipsammum	1	4	4	4	4	40	0	[4]
136	9794	species	Neisseria zoodegmatis	1	4	4	4	4	40	0	[4]
137	9804	species	Lacimicrobium alkaliphilum	1	4	4	4	4	40	0	[4]
138	9820	species	Streptococcus marmotae	1	4	4	4	4	40	0	[4]
139	9821	species	Melittangium boletus	1	4	4	4	4	40	0	[4]
140	9830	species	Trichormus variabilis	1	4	4	4	4	40	0	[4]
141	9848	species	Thauera sp. MZ1T	1	4	4	4	4	40	0	[4]
142	9861	species	Streptococcus cristatus	1	4	4	4	4	40	0	[4]
143	9871	species	Leuconostoc carnosum	1	4	4	4	4	40	0	[4]
144	9877	species	Legionella longbeachae	3	4	4	4	4	40	0	[4, 4, 4]
145	9892	species	Bacteroides uniformis	1	4	4	4	4	40	0	[4]
146	9895	species	Pandoraea vervacti	1	4	4	4	4	40	0	[4]
147	9905	species	Neisseria sicca	1	4	4	4	4	40	0	[4]
148	9912	species	Filifactor alocis	1	4	4	4	4	40	0	[4]
149	9926	species	Hymenobacter sp. APR13	1	4	4	4	4	40	0	[4]
150	9938	species	Enterococcus faecalis	15	4	4	4	4	40	0	[4, 4, 4, 4, 4, 4, 4, 4, 4, 4, 4, 4, 4, 4, 4]
151	9956	species	Bacteroides eggerthii	1	4	4	4	4	40	0	[4]
152	9961	species	Pseudopedobacter saltans	1	4	4	4	4	40	0	[4]
153	9965	species	Saccharopolyspora erythraea	1	4	4	4	4	40	0	[4]
154	9972	species	Deinococcus deserti	1	4	4	4	4	40	0	[4]
155	9979	species	Rhodococcus sp. B7740	1	4	4	4	4	40	0	[4]
156	9994	species	Streptococcus pneumoniae	35	1	4	4	4	3.91	0.50	[4, 4, 4, 4, 4, 4, 4, 4, 4, 4, 4, 4, 4, 4, 4, 4, 4, 4, 4, 4, 4, 4, 4, 4, 4, 4, 4, 4, 1, 4, 4, 4, 4, 4, 4]
157	10016	species	Pontibacter korlensis	1	4	4	4	4	40	0	[4]
158	10025	species	Pseudarthrobacter phenanthrenivorans	1	4	4	4	4	40	0	[4]
159	10028	species	Bacteroides cellulosilyticus	1	4	4	4	4	40	0	[4]
160	10047	species	Pseudomonas sp. M30-35	1	4	4	4	4	40	0	[4]
161	10051	species	Anabaenopsis sp. PCC 9215	1	4	4	4	4	40	0	[4]
162	10053	species	Ruminococcus albus	1	4	4	4	4	40	0	[4]
163	10054	species	Methanosphaera stadtmanae	1	4	4	4	4	40	0	[4]
164	10070	species	Melissococcus plutonius	1	4	4	4	4	40	0	[4]
165	10072	species	Rhodococcus sp. p52	1	4	4	4	4	40	0	[4]
166	10079	species	Neisseria sp. 10023	1	4	4	4	4	40	0	[4]
167	10109	species	Saccharothrix espanaensis	1	4	4	4	4	40	0	[4]
168	10110	species	Stenotrophomonas sp. WZN-1	1	4	4	4	4	40	0	[4]
169	10113	species	Pseudomonas fulva	1	4	4	4	4	40	0	[4]
170	10115	species	Enterococcus sp. MN05	1	4	4	4	4	40	0	[4]
171	10118	species	Kushneria marisflavi	1	4	4	4	4	40	0	[4]
172	10123	species	Paraburkholderia sp. SOS3	1	4	4	4	4	40	0	[4]
173	10128	species	Myxococcus xanthus	1	4	4	4	4	40	0	[4]
174	10139	species	Pandoraea oxalativorans	1	4	4	4	4	40	0	[4]
175	10140	species	Streptococcus mitis	3	3	4	4	4	3.67	0.47	[4, 3, 4]
176	10142	species	Deinococcus peraridilitoris	1	4	4	4	4	40	0	[4]
177	10159	species	Corynebacterium ureicelerivorans	1	4	4	4	4	40	0	[4]
178	10162	species	Rhodospirillum centenum	1	4	4	4	4	40	0	[4]
179	10163	species	Acidovorax sp. T1	1	4	4	4	4	40	0	[4]
180	10177	species	Leuconostoc sp. C2	1	4	4	4	4	40	0	[4]
181	10179	species	Actinoplanes sp. N902-109	1	4	4	4	4	40	0	[4]
182	10186	species	Cystobacter fuscus	1	4	4	4	4	40	0	[4]
183	10216	species	Halomonas elongata	1	4	4	4	4	40	0	[4]
184	10231	species	Streptococcus suis	27	4	4	4	4	40	0	[4, 4, 4, 4, 4, 4, 4, 4, 4, 4, 4, 4, 4, 4, 4, 4, 4, 4, 4, 4, 4, 4, 4, 4, 4, 4, 4]
185	10232	species	Deinococcus geothermalis	1	4	4	4	4	40	0	[4]
186	10235	species	Thermoanaerobacter brockii	1	4	4	4	4	40	0	[4]
187	10246	species	Corynebacterium testudinoris	1	4	4	4	4	40	0	[4]
188	10260	species	Rhodococcus sp. WB1	1	4	4	4	4	40	0	[4]
189	10266	species	Corynebacterium marinum	1	4	4	4	4	40	0	[4]
190	10272	species	Rhodococcus sp. WMMA185	1	4	4	4	4	40	0	[4]
191	10274	species	Natrinema sp. XA3-1	1	4	4	4	4	40	0	[4]
192	10276	species	Pseudomonas knackmussii	1	4	4	4	4	40	0	[4]
193	10287	species	Labilithrix luteola	1	4	4	4	4	40	0	[4]
194	10290	species	Natronococcus occultus	1	4	4	4	4	40	0	[4]
195	10299	species	Nodularia spumigena	1	4	4	4	4	40	0	[4]
196	10305	species	Arthrobacter sp. ATCC 21022	1	4	4	4	4	40	0	[4]
197	10321	species	Pseudonocardia sp. AL041005-10	1	4	4	4	4	40	0	[4]
198	10327	species	Acholeplasma brassicae	1	4	4	4	4	40	0	[4]
199	10342	species	Streptococcus sanguinis	1	4	4	4	4	40	0	[4]
200	10344	species	Trichormus azollae	1	4	4	4	4	40	0	[4]
201	10354	species	Corynebacterium kutscheri	1	4	4	4	4	40	0	[4]
202	10355	species	Sulfurospirillum sp. UCH001	1	4	4	4	4	40	0	[4]
203	10368	species	Veillonella parvula	3	4	4	4	4	40	0	[4, 4, 4]
204	10371	species	Veillonella atypica	1	4	4	4	4	40	0	[4]
205	10377	species	Leuconostoc garlicum	1	4	4	4	4	40	0	[4]
206	10382	species	Auricoccus indicus	1	4	4	4	4	40	0	[4]
207	10384	species	Prevotella ruminicola	1	4	4	4	4	40	0	[4]
208	10387	species	Acidipropionibacterium acidipropionici	5	4	5	4	4	4.20	0.40	[4, 4, 4, 5, 4]
209	10393	species	Kineococcus radiotolerans	1	4	4	4	4	40	0	[4]
210	10411	species	Leuconostoc citreum	1	4	4	4	4	40	0	[4]
211	10418	species	Veillonella rodentium	1	4	4	4	4	40	0	[4]
212	10424	species	Agrobacterium fabrum	1	4	4	4	4	40	0	[4]
213	10428	species	Rhodobacter capsulatus	1	4	4	4	4	40	0	[4]
214	10441	species	Thiobacimonas profunda	1	4	4	4	4	40	0	[4]
215	10456	species	Pseudomonas alcaliphila	1	4	4	4	4	40	0	[4]
216	10466	species	Corynebacterium maris	1	4	4	4	4	40	0	[4]
217	10470	species	Ruminococcus bicirculans	1	4	4	4	4	40	0	[4]
218	10480	species	Phaeobacter porticola	1	4	4	4	4	40	0	[4]
219	10506	species	Thermoanaerobacter sp. X514	1	4	4	4	4	40	0	[4]
220	10510	species	Sulfurimonas autotrophica	1	4	4	4	4	40	0	[4]
221	10511	species	Desulfobacula toluolica	1	4	4	4	4	40	0	[4]
222	10512	species	Eikenella corrodens	1	4	4	4	4	40	0	[4]
223	10517	species	Belliella baltica	1	4	4	4	4	40	0	[4]
224	10519	species	Frischella perrara	1	4	4	4	4	40	0	[4]
225	10533	species	Parabacteroides sp. YL27	1	4	4	4	4	40	0	[4]
226	10551	species	Phaeobacter inhibens	3	4	4	4	4	40	0	[4, 4, 4]
227	10557	species	Curtobacterium sp. MR_MD2014	1	4	4	4	4	40	0	[4]
228	10562	species	Treponema succinifaciens	1	4	4	4	4	40	0	[4]
229	10564	species	Lachnoclostridium phocaeense	1	4	4	4	4	40	0	[4]
230	10582	species	Flavobacterium indicum	1	4	4	4	4	40	0	[4]
231	10591	species	Lactobacillus gallinarum	3	4	5	4	4	4.33	0.47	[4, 4, 5]
232	10594	species	Lactobacillus acetotolerans	1	4	4	4	4	40	0	[4]
233	10639	species	Deinococcus maricopensis	1	4	4	4	4	40	0	[4]
234	10646	species	Sebaldella termitidis	1	4	4	4	4	40	0	[4]
235	10648	species	Gemella sp. oral taxon 928	1	4	4	4	4	40	0	[4]
236	10682	species	Acidovorax sp. NA2	1	4	4	4	4	40	0	[4]
237	10703	species	Prevotella denticola	1	4	4	4	4	40	0	[4]
238	10731	species	Aerococcus sanguinicola	1	4	4	4	4	40	0	[4]
239	10737	species	Arcanobacterium haemolyticum	1	4	4	4	4	40	0	[4]
240	10741	species	Corynebacterium cystitidis	1	4	4	4	4	40	0	[4]
241	10748	species	Psychrobacter arcticus	1	4	4	4	4	40	0	[4]
242	10767	species	Rhodococcus sp. PBTS 2	1	4	4	4	4	40	0	[4]
243	10774	species	Pedobacter steynii	1	4	4	4	4	40	0	[4]
244	10775	species	Burkholderia sp. 2002721687	1	4	4	4	4	40	0	[4]
245	10776	species	Geobacter sp. M18	1	4	4	4	4	40	0	[4]
246	10790	species	Nautilia profundicola	1	4	4	4	4	40	0	[4]
247	10791	species	Pandoraea pnomenusa	5	4	4	4	4	40	0	[4, 4, 4, 4, 4]
248	10793	species	Sanguibacter keddieii	1	4	4	4	4	40	0	[4]
249	10800	species	Prevotella sp. oral taxon 299	1	4	4	4	4	40	0	[4]
250	10806	species	Cupriavidus gilardii	1	4	4	4	4	40	0	[4]
251	10808	species	Rhodococcus jostii	1	4	4	4	4	40	0	[4]
252	10810	species	Microcoleus sp. PCC 7113	1	4	4	4	4	40	0	[4]
253	10811	species	Roseburia hominis	1	4	4	4	4	40	0	[4]
254	10819	species	Capnocytophaga sputigena	3	4	4	4	4	40	0	[4, 4, 4]
255	10839	species	Corynebacterium frankenforstense	1	4	4	4	4	40	0	[4]
256	10848	species	Minicystis rosea	1	4	4	4	4	40	0	[4]
257	10849	species	Thermobispora bispora	1	4	4	4	4	40	0	[4]
258	10862	species	Nostoc punctiforme	1	4	4	4	4	40	0	[4]
259	10867	species	Ralstonia solanacearum	15	2	4	4	4	3.53	0.62	[4, 3, 3, 3, 2, 3, 3, 4, 4, 4, 4, 4, 4, 4, 4]
260	10869	species	Calothrix sp. NIES-2098	1	4	4	4	4	40	0	[4]
261	10870	species	Halomonas aestuarii	1	4	4	4	4	40	0	[4]
262	10871	species	Capnocytophaga ochracea	1	4	4	4	4	40	0	[4]
263	10892	species	Pseudomonas sp. LPH1	1	4	4	4	4	40	0	[4]
264	10893	species	Methanospirillum hungatei	1	4	4	4	4	40	0	[4]
265	10906	species	Bacterioplanes sanyensis	1	4	4	4	4	40	0	[4]
266	10912	species	Tistrella mobilis	1	4	4	4	4	40	0	[4]
267	10923	species	Peptoniphilus sp. ING2-D1G	1	4	4	4	4	40	0	[4]
268	10925	species	Burkholderia sp. Bp7605	1	4	4	4	4	40	0	[4]
269	10942	species	Anabaena cylindrica	1	4	4	4	4	40	0	[4]
270	10944	species	Psychrobacter sp. DAB_AL43B	1	4	4	4	4	40	0	[4]
271	10955	species	Stenotrophomonas nitritireducens	1	4	4	4	4	40	0	[4]
272	10958	species	Leuconostoc gelidum	3	4	4	4	4	40	0	[4, 4, 4]
273	10963	species	Sulfurimonas denitrificans	1	4	4	4	4	40	0	[4]
274	10971	species	Azospirillum humicireducens	1	4	4	4	4	40	0	[4]
275	11006	species	Thermobifida fusca	1	4	4	4	4	40	0	[4]
276	11007	species	Rufibacter tibetensis	1	4	4	4	4	40	0	[4]
277	11010	species	Dyadobacter fermentans	1	4	4	4	4	40	0	[4]
278	11026	species	Psychrobacter sp. P11G5	1	4	4	4	4	40	0	[4]
279	11032	species	Legionella clemsonensis	1	4	4	4	4	40	0	[4]
280	11034	species	Syntrophobotulus glycolicus	1	4	4	4	4	40	0	[4]
281	11038	species	Gilliamella apicola	1	4	4	4	4	40	0	[4]
282	11040	species	Corynebacterium sp. NML98-0116	1	4	4	4	4	40	0	[4]
283	11051	species	Corynebacterium doosanense	1	4	4	4	4	40	0	[4]
284	11060	species	Pontibacter akesuensis	1	4	4	4	4	40	0	[4]
285	11064	species	Psychrobacter sp. P2G3	1	4	4	4	4	40	0	[4]
286	11065	species	Negativicoccus massiliensis	1	4	4	4	4	40	0	[4]
287	11067	species	Agrobacterium vitis	1	4	4	4	4	40	0	[4]
288	11082	species	Geobacter sp. M21	1	4	4	4	4	40	0	[4]
289	11091	species	Lactobacillus crustorum	1	4	4	4	4	40	0	[4]
290	11102	species	Pandoraea pulmonicola	1	4	4	4	4	40	0	[4]
291	11109	species	Neisseria elongata	1	4	4	4	4	40	0	[4]
292	11112	species	Prevotella intermedia	5	4	4	4	4	40	0	[4, 4, 4, 4, 4]
293	11119	species	Burkholderia sp. MSMB0266	1	4	4	4	4	40	0	[4]
294	11132	species	Pseudomonas mendocina	3	4	4	4	4	40	0	[4, 4, 4]
295	11139	species	Thauera chlorobenzoica	1	4	4	4	4	40	0	[4]
296	11150	species	Moraxella catarrhalis	5	4	4	4	4	40	0	[4, 4, 4, 4, 4]
297	11164	species	Anabaenopsis elenkinii	1	4	4	4	4	40	0	[4]
298	11165	species	Alkalitalea saponilacus	1	4	4	4	4	40	0	[4]
299	11167	species	Corynebacterium striatum	1	4	4	4	4	40	0	[4]
300	11168	species	Pandoraea norimbergensis	1	4	4	4	4	40	0	[4]
301	11177	species	Aerococcus christensenii	1	4	4	4	4	40	0	[4]
302	11183	species	Myxococcus hansupus	1	4	4	4	4	40	0	[4]
303	11191	species	Azoarcus sp. CIB	1	4	4	4	4	40	0	[4]
304	11198	species	Cellulophaga lytica	3	4	4	4	4	40	0	[4, 4, 4]
305	11205	species	Wenyingzhuangia fucanilytica	1	4	4	4	4	40	0	[4]
306	11217	species	Cupriavidus metallidurans	1	4	4	4	4	40	0	[4]
307	11239	species	Streptococcus intermedius	5	4	4	4	4	40	0	[4, 4, 4, 4, 4]
308	11242	species	Lactobacillus heilongjiangensis	1	4	4	4	4	40	0	[4]
309	11246	species	Dehalobacter restrictus	1	4	4	4	4	40	0	[4]
310	11248	species	Thermomonospora curvata	1	4	4	4	4	40	0	[4]
311	11251	species	Selenomonas sp. oral taxon 136	1	4	4	4	4	40	0	[4]
312	11258	species	Candidatus Protochlamydia naegleriophila	1	4	4	4	4	40	0	[4]
313	11263	species	Herbinix luporum	1	4	4	4	4	40	0	[4]
314	11269	species	Cyclobacterium amurskyense	1	4	4	4	4	40	0	[4]
315	11338	species	Ruegeria mobilis	1	4	4	4	4	40	0	[4]
[truncated: 1,105 more rows]
